# Supplementary material for: Pre-diagnostic metabolite concentrations and prostate cancer risk in 1077 cases and 1077 matched controls in the European Prospective Investigation into Cancer and Nutrition
Source: BMC Med. 2017 Jul 5;15:122. doi: 10.1186/s12916-017-0885-6 (PMC5497352; doi:10.1186/s12916-017-0885-6)
Supplement: Supplementary file 3 — Supplementary results on completeness and analytical quality of the metabolomics assay (Table S1); distributions of metabolite concentrations by case-control status (Table S2); correlations between total PSA and metabolite concentrations (Table S3); overall risk of prostate cancer per one standard deviation increase in metabolite concentration (Table S4) and by fifths of metabolite concentration (Table S5); risk of prostate cancer by time to diagnosis (Table S6); risk of prostate cancer by tumour characteristics, i.e. risk by low-intermediate and high grade (Table S7), localised and advanced stage (Table S8) and non-aggressive and aggressive disease (Table S9); risk of death from prostate cancer (Table S10); and risk of overall prostate cancer after excluding participants who were also in an analysis within EPIC-Heidelberg (Table S11). (XLSX 203 kb) [file 12916_2017_885_MOESM3_ESM.xlsx]

## Sheet: Table S1
Table S1. Completeness and coefficients of variation for the metabolomics assay and corresponding exclusions of metabolites
Metabolites1	Non-quantifiable results2				CV3, %
	Missing data, %	Results outside the measurable range		Total, %
		Samples, %	Criteria
Acylcarnitines
C0	0	0.05	<LOD	0.05	7.02
C2	0	0.97	<LOD	0.97	9.26
C3	0	14.39	<LOD	14.39	10.29
C4	0	23	<LOD	23	13.41
C5	0	30.5	<LOD	30.5	8.43
C8	0	98.24	<LOD	98.24	-
C10	0	88.8	<LOD	88.8	-
C10:1	0	44.56	<LOD	44.56	6.56
C12	0	54.93	<LOD	54.93	10.01
C12:1	0	48.31	<LOD	48.31	10.34
C14	0	61.08	<LOD	61.08	-
C14:1	0	11.15	<LOD	11.15	16.65
C14:2	0	48.54	<LOD	48.54	14.15
C16	0	0.6	<LOD	0.6	13.83
C16:1	0	92.27	<LOD	92.27	-
C18	0	15.13	<LOD	15.13	15.81
C18:1	0	0.23	<LOD	0.23	11.69
C18:2	0	3.89	<LOD	3.89	17.19
Amino acids
Alanine	0	0		0	5.99
Arginine	0	0.65	<LOQ (5 μmol/L)	0.65	7.28
Asparagine	0	0		0	7.69
Aspartate	0	22.44	<LOQ (5 μmol/L)	22.44	15.45
Citrulline	0	0		0	9.44
Glutamate	0	0		0	7.93
Glutamine	0	0		0	8.98
Glycine	0	0		0	8.18
Histidine	0	0		0	7.11
Isoleucine	0	0		0	7.77
Leucine	0	0.05	<LOQ (50 μmol/L)	0.05	7.55
Lysine	0	0		0	11.93
Methionine	0	0.19	<LOQ (5 μmol/L)	0.19	12.63
Ornithine	0	0		0	11.71
Phenylalanine	0	0		0	8.31
Proline	0	0		0	8.87
Serine	0	0		0	8.49
t4-OH-Pro	0	0		0	9.49
Threonine	0	0		0	5.95
Tryptophane	0	0		0	9.66
Tyrosine	0	0		0	8.92
Valine	0	0		0	11.36
Biogenic amines
ADMA	0.05	4.44	<LOQ (0.25 μmol/L)	4.49	17.29
alpha-AAA	0	66.08	<LOQ (1 μmol/L)	66.08	22.57
Creatinine	0	0		0	5.01
Kynurenine	0	0.37	<LOQ (1 μmol/L)	0.37	11.42
Putrescine	0	74.46	<LOQ (0.1 μmol/L)	74.46	-
Sarcosine	0	13.79	<LOQ (1 μmol/L)	13.79	9.06
SDMA	0	0		0	16.16
Serotonin	0	85.15	<LOQ (0.1 μmol/L)	85.15	-
Spermidine	0	93.24	<LOQ (0.25 μmol/L)	93.24	-
Spermine	0	96.81	<LOQ (0.25 μmol/L)	96.81	-
Taurine	0	0.05	> highest standard (200 μmol/L)	0.05	4.31
Glycerophospholipids
lysoPC a C16:0	0	0		0	8.45
lysoPC a C16:1	0	0		0	8.53
lysoPC a C17:0	0	0		0	8.7
lysoPC a C18:0	0	0		0	10.27
lysoPC a C18:1	0	0		0	9.08
lysoPC a C18:2	0	0		0	8.45
lysoPC a C20:3	0	0		0	13.6
lysoPC a C20:4	0	0		0	12.03
lysoPC a C28:1	0	0		0	26.2
PC aa C28:1	0	0		0	7.59
PC aa C30:0	0	0		0	7.29
PC aa C32:0	0	0		0	9.46
PC aa C32:1	0	0		0	12.05
PC aa C32:2	0	0		0	16.66
PC aa C32:3	0	0		0	11.3
PC aa C34:1	0	0		0	11.52
PC aa C34:2	0	0		0	10.03
PC aa C34:3	0	0		0	9.18
PC aa C34:4	0	0		0	14.16
PC aa C36:0	0	0		0	10.73
PC aa C36:1	0	0		0	8.63
PC aa C36:2	0	0		0	9.07
PC aa C36:3	0	0		0	9.24
PC aa C36:4	0	0		0	10.84
PC aa C36:5	0	0		0	11.04
PC aa C36:6	0	0		0	12.83
PC aa C38:0	0	0		0	12.78
PC aa C38:3	0	0		0	13.07
PC aa C38:4	0	0		0	8.66
PC aa C38:5	0	0		0	8.49
PC aa C38:6	0	0		0	8.16
PC aa C40:1	0	68.16	<LOD	68.16	-
PC aa C40:2	0	0		0	14.7
PC aa C40:3	0	0		0	16.21
PC aa C40:4	0	0		0	8.15
PC aa C40:5	0	0		0	10.55
PC aa C40:6	0	0		0	9.59
PC aa C42:0	0	0		0	13.93
PC aa C42:1	0	0		0	17.61
PC aa C42:2	0	0.32	<LOD	0.32	14.44
PC aa C42:4	0	0		0	13.36
PC aa C42:5	0	0		0	14.23
PC aa C42:6	0	3.15	<LOD	3.15	13.6
PC ae C30:0	0	0.88	<LOD	0.88	10.28
PC ae C30:2	0	0		0	15.98
PC ae C32:1	0	0		0	10.55
PC ae C32:2	0	0		0	11.51
PC ae C34:0	0	0		0	11.39
PC ae C34:1	0	0		0	9.99
PC ae C34:2	0	0		0	10.24
PC ae C34:3	0	0		0	10.48
PC ae C36:0	0	0		0	15.99
PC ae C36:1	0	0		0	8.55
PC ae C36:2	0	0		0	11.39
PC ae C36:3	0	0		0	13.16
PC ae C36:4	0	0		0	9.14
PC ae C36:5	0	0		0	9.71
PC ae C38:0	0	0		0	10.53
PC ae C38:2	0	0		0	10.64
PC ae C38:3	0	0		0	8.37
PC ae C38:4	0	0		0	8.71
PC ae C38:5	0	0		0	9.67
PC ae C38:6	0	0		0	11.46
PC ae C40:1	0	0		0	14.76
PC ae C40:2	0	0		0	12.46
PC ae C40:3	0	0		0	9.05
PC ae C40:4	0	0		0	8.59
PC ae C40:5	0	0		0	11.16
PC ae C40:6	0	0		0	9.1
PC ae C42:1	0	0.69	<LOD	0.69	11.38
PC ae C42:2	0	0		0	11.21
PC ae C42:3	0	0		0	12.43
PC ae C42:4	0	0		0	11.69
PC ae C42:5	0	0		0	10.32
PC ae C44:3	0	2.55	<LOD	2.55	22.19
PC ae C44:4	0	0.14	<LOD	0.14	16.86
PC ae C44:5	0	0		0	11.09
PC ae C44:6	0	0		0	9.72
Hexose
Hexose	0	3.52	<LOQ (1500 μmol/L)	3.52	6.53
Sphingolipids
SM (OH) C14:1	0	0		0	8.56
SM (OH) C16:1	0	0		0	9.66
SM (OH) C22:1	0	0		0	9.74
SM (OH) C22:2	0	0		0	8.9
SM (OH) C24:1	0	0		0	13.59
SM C16:0	0	0		0	9.11
SM C16:1	0	0		0	8.64
SM C18:0	0	0		0	8.88
SM C18:1	0	0		0	8
SM C20:2	0	0		0	19.84
SM C24:0	0	0		0	9.14
SM C24:1	0	0		0	10.33
1 Metabolites marked in gray were excluded from the statistical analyses because >15% of samples had non-quantifiable assay results or the coefficient of variation (CV) was >20%. The reason for exclusion is marked in bold.
2 Limit of detection (LOD) is applicable to acylcarnitines, glycerophospholipids, sphingolipids; Limit of quantification (LOQ) is applicable to amino acids, biogenic amines and hexose.
3 CV could not be calculated for all metabolites due to too many quality control samples having assay results outside the measurable range.

## Sheet: Table S2
Table S2. Distribution of metabolite concentrations by case control status
Metabolites	Controls (n=1077)						Cases (n=1077)
	Geometric mean, μmol/L	95% CI, μmol/L		Logarithmically transformed data			Geometric mean, μmol/L	95% CI, μmol/L		Logarithmically transformed data
		LL	UL	Mean ln(μmol/L)	SD ln(μmol/L)	Skewness		LL	UL	Mean ln(μmol/L)	SD ln(μmol/L)	Skewness
Acylcarnitines
C0	32.6102	32.233	32.9918	3.48462	0.194595	-0.536469	32.2487	31.8523	32.6501	3.47348	0.206862	-1.27178
C2	5.10055	4.99892	5.20426	1.62935	0.336642	-0.476907	5.00156	4.89951	5.10574	1.60975	0.344779	-0.509162
C3	0.281225	0.269785	0.29315	-1.2686	0.694568	-1.37069	0.287261	0.275864	0.299129	-1.24736	0.677113	-1.41923
C14:1	0.0442495	0.0424067	0.0461723	-3.11791	0.711432	-1.18293	0.0423228	0.0405248	0.0442005	-3.16243	0.726055	-1.06155
C16	0.0948325	0.093002	0.0966992	-2.35564	0.326007	-0.41497	0.0945907	0.0925374	0.0966896	-2.3582	0.367054	-0.191474
C18:1	0.106316	0.103957	0.108728	-2.24134	0.375214	0.606695	0.103103	0.100585	0.105684	-2.27202	0.413528	0.53099
C18:2	0.0403457	0.0389276	0.0418156	-3.21027	0.598473	-0.630915	0.0396778	0.0382662	0.0411415	-3.22696	0.605874	-0.389519
Amino acids
Alanine	332.43	327.686	337.244	5.80643	0.240441	-0.0222493	332.632	327.74	337.597	5.80704	0.247797	-0.0807025
Arginine	46.4157	44.8873	47.9962	3.83764	0.560008	-1.95678	47.0307	45.4799	48.6343	3.8508	0.560786	-2.17605
Asparagine	39.2282	38.7657	39.6962	3.6694	0.198369	0.313692	39.4547	38.958	39.9576	3.67515	0.211868	0.302196
Citrulline	28.8195	28.3619	29.2845	3.36105	0.267715	-0.439588	28.2801	27.8275	28.74	3.34216	0.269836	-0.222164
Glutamate	51.0993	49.5729	52.6728	3.93377	0.507236	0.592917	51.39	49.8077	53.0225	3.93944	0.523051	0.668552
Glutamine	607.53	602.075	613.035	6.4094	0.150866	-0.162849	608.687	603.035	614.391	6.4113	0.156014	-0.530656
Glycine	172.075	169.772	174.409	5.14793	0.225337	0.378109	173.317	170.921	175.747	5.15512	0.232844	0.515876
Histidine	68.4055	67.7691	69.0478	4.22545	0.156315	0.403674	68.5557	67.8973	69.2205	4.22765	0.161401	0.214321
Isoleucine	66.7154	65.7326	67.7128	4.20043	0.248214	0.427236	68.111	67.0492	69.1897	4.22114	0.262789	0.127476
Leucine	124.846	123.196	126.517	4.82708	0.222455	0.36898	126.487	124.684	128.317	4.84014	0.240146	-0.16402
Lysine	182.013	179.618	184.44	5.20408	0.221563	-0.0587641	182.03	179.551	184.544	5.20417	0.229349	-0.264787
Methionine	18.6843	18.4079	18.9648	2.92768	0.249246	0.238234	18.8118	18.4996	19.1291	2.93448	0.279834	-1.36848
Ornithine	79.3177	77.7326	80.9351	4.37346	0.337623	0.269526	79.3837	77.6982	81.1058	4.37429	0.358946	0.28006
Phenylalanine	55.98	55.3991	56.567	4.02499	0.17446	0.247424	56.5977	55.937	57.2663	4.03597	0.196394	0.432391
Proline	181.498	178.411	184.639	5.20125	0.286963	0.0871925	185.823	182.565	189.139	5.22479	0.295799	0.18721
Serine	81.559	80.514	82.6176	4.40133	0.215683	0.069306	82.3185	81.2204	83.4314	4.4106	0.224597	0.0900983
t4-OH-Pro	7.97919	7.77653	8.18713	2.07684	0.430277	0.583447	8.29117	8.07173	8.51658	2.11519	0.448627	0.565011
Threonine	103.151	101.787	104.534	4.6362	0.222679	-0.156151	104.121	102.745	105.515	4.64555	0.222497	-0.344194
Tryptophan	50.758	50.2008	51.3213	3.92707	0.184605	-0.285528	50.8988	50.303	51.5015	3.92984	0.196903	-0.536085
Tyrosine	61.3764	60.5412	62.2232	4.11703	0.229165	0.0267486	61.3683	60.4938	62.2554	4.11689	0.240044	0.106038
Valine	208.302	205.802	210.831	5.33899	0.201906	0.0133418	210.262	207.65	212.907	5.34836	0.20908	-0.110025
Biogenic amines
ADMA	0.366551	0.359578	0.373659	-1.00362	0.321224	-1.68043	0.370861	0.364192	0.377651	-0.991929	0.303473	-1.54048
Creatinine	69.0799	68.3358	69.8321	4.23526	0.181128	0.305539	69.6171	68.8333	70.4099	4.24301	0.189378	1.25592
Kynurenine	2.02462	1.99378	2.05594	0.705384	0.256725	-0.504493	2.04731	2.01557	2.07955	0.716526	0.261309	-0.316953
Sarcosine	1.32655	1.28917	1.36502	0.282584	0.478082	-0.711141	1.33554	1.29873	1.37338	0.289332	0.467377	-0.742688
SDMA	0.382003	0.376899	0.387176	-0.962327	0.224967	0.193933	0.380646	0.375318	0.386049	-0.965886	0.235745	0.817078
Taurine	47.9187	46.9511	48.9062	3.86951	0.341167	0.86782	47.6326	46.6604	48.6251	3.86352	0.344915	0.847987
Glycerophospholipids
lysoPC a C16:0	96.9498	95.6029	98.3158	4.57419	0.233996	0.294363	96.636	95.2072	98.0863	4.57095	0.249141	0.48117
lysoPC a C16:1	2.79013	2.73726	2.84402	1.02609	0.319982	0.148347	2.74346	2.69017	2.7978	1.00922	0.32806	0.168254
lysoPC a C17:0	1.75792	1.72428	1.79223	0.564132	0.32323	-0.0601267	1.77784	1.74171	1.81471	0.575397	0.343373	-0.173584
lysoPC a C18:0	31.2969	30.8273	31.7737	3.44352	0.252882	0.130706	30.9989	30.4943	31.5117	3.43395	0.274446	0.318321
lysoPC a C18:1	22.122	21.7158	22.5357	3.09657	0.309922	0.0647968	21.751	21.3644	22.1446	3.07966	0.299972	0.0041137
lysoPC a C18:2	31.3974	30.7925	32.0142	3.44672	0.325376	0.0571998	31.4215	30.8013	32.0541	3.44749	0.333386	0.0191503
lysoPC a C20:3	2.1988	2.15374	2.24479	0.78791	0.346259	-0.0931752	2.16567	2.11967	2.21266	0.772729	0.359035	-0.249392
lysoPC a C20:4	6.12024	5.99839	6.24457	1.8116	0.336353	-0.0558544	6.08248	5.95552	6.21214	1.80541	0.352794	-0.104015
PC aa C28:1	2.07816	2.0446	2.11226	0.731481	0.272234	-0.329703	2.13459	2.10102	2.16869	0.758275	0.265089	-0.210718
PC aa C30:0	2.90523	2.84312	2.9687	1.06651	0.36145	-0.0475732	2.95237	2.89051	3.01555	1.08261	0.354153	-0.160685
PC aa C32:0	20.2153	19.9478	20.4865	3.00644	0.222822	0.0113084	20.3481	20.0926	20.6068	3.01299	0.211307	-0.0300491
PC aa C32:1	21.9158	21.2243	22.6298	3.08721	0.536227	0.0014232	21.8256	21.1596	22.5126	3.08308	0.518324	0.0534465
PC aa C32:2	5.47254	5.34645	5.6016	1.69974	0.38987	-0.526357	5.50438	5.37858	5.63312	1.70554	0.386684	-0.3386
PC aa C32:3	0.734876	0.722344	0.747625	-0.308054	0.287664	0.117473	0.734528	0.722267	0.746997	-0.308527	0.281529	0.214041
PC aa C34:1	268.001	263.066	273.029	5.59099	0.31085	-0.119291	266.294	261.674	270.996	5.5846	0.29273	-0.247692
PC aa C34:2	574.468	567.852	581.162	6.35344	0.19376	-0.133022	574.904	568.413	581.468	6.3542	0.189893	0.0030707
PC aa C34:3	20.5511	20.1378	20.9728	3.02291	0.339765	-0.0792375	20.3942	19.9892	20.8074	3.01525	0.33547	0.0605307
PC aa C34:4	2.18698	2.13962	2.23539	0.782521	0.366174	-0.325617	2.18557	2.13956	2.23257	0.781876	0.355842	-0.125416
PC aa C36:0	2.97487	2.92438	3.02624	1.0902	0.286317	-0.0563192	2.99587	2.94189	3.05085	1.09724	0.304138	0.030136
PC aa C36:1	46.461	45.6583	47.2779	3.83861	0.291507	0.0295238	45.9815	45.2155	46.7604	3.82824	0.280962	-0.0031851
PC aa C36:2	308.104	304.519	311.731	5.73044	0.195752	-0.278575	305.017	301.462	308.613	5.72037	0.196081	-0.141835
PC aa C36:3	165.847	163.68	168.042	5.11106	0.219919	-0.182879	163.361	161.265	165.484	5.09596	0.215952	0.10094
PC aa C36:4	215.978	212.529	219.483	5.37518	0.269225	-0.0516319	215.028	211.624	218.487	5.37077	0.266895	-0.0766998
PC aa C36:5	28.7419	27.849	29.6636	3.35836	0.527872	0.313229	29.3035	28.3504	30.2886	3.37771	0.553014	0.319546
PC aa C36:6	1.16382	1.13517	1.19319	0.151706	0.416816	0.0109947	1.18472	1.15508	1.21511	0.169503	0.423697	0.144368
PC aa C38:0	2.86734	2.81625	2.91936	1.05338	0.300704	-0.0577026	2.88382	2.82933	2.93935	1.05911	0.319041	-0.0023822
PC aa C38:3	42.6373	41.9345	43.352	3.75273	0.278015	0.0021827	41.9226	41.2214	42.6356	3.73583	0.282081	0.0041415
PC aa C38:4	93.3072	91.7652	94.8752	4.5359	0.278718	-0.15135	91.7864	90.263	93.3354	4.51946	0.279909	-0.131335
PC aa C38:5	49.3367	48.5292	50.1575	3.89867	0.275982	0.0345788	49.0935	48.2763	49.9245	3.89373	0.28075	0.147054
PC aa C38:6	87.2185	85.5573	88.9119	4.46842	0.321621	-0.17741	87.9616	86.3052	89.6497	4.4769	0.317943	-0.165237
PC aa C40:2	0.258244	0.25322	0.263368	-1.35385	0.328589	0.513019	0.257315	0.251977	0.262767	-1.35745	0.350652	0.846204
PC aa C40:3	0.442383	0.433567	0.451379	-0.815579	0.336693	0.50086	0.439657	0.430534	0.448972	-0.821761	0.35067	0.819622
PC aa C40:4	2.35565	2.31649	2.39547	0.856816	0.280351	-0.0218032	2.32713	2.28948	2.3654	0.844636	0.272801	0.107949
PC aa C40:5	5.76449	5.65327	5.8779	1.75172	0.325856	-0.091689	5.68976	5.58141	5.80021	1.73867	0.321568	-0.0401378
PC aa C40:6	24.0259	23.5419	24.5197	3.17913	0.340318	-0.126294	23.9539	23.4662	24.4518	3.17613	0.344068	-0.107702
PC aa C42:0	0.286206	0.281182	0.29132	-1.25104	0.296201	-0.108809	0.291295	0.286045	0.296641	-1.23342	0.304176	0.0261252
PC aa C42:1	0.146914	0.144401	0.149471	-1.91791	0.288567	-0.193473	0.149113	0.146389	0.151889	-1.90305	0.308409	0.0362738
PC aa C42:2	0.143653	0.140964	0.146394	-1.94035	0.316071	-0.408063	0.144784	0.142029	0.147592	-1.93251	0.321292	0.0768586
PC aa C42:4	0.0902102	0.0889007	0.0915389	-2.40561	0.244559	-0.202896	0.0889984	0.0876525	0.090365	-2.41914	0.254872	0.0382259
PC aa C42:5	0.201796	0.197548	0.206136	-1.6005	0.355861	0.108952	0.199948	0.19569	0.204299	-1.6097	0.360025	0.367245
PC aa C42:6	0.288011	0.281998	0.294152	-1.24476	0.35287	-1.60008	0.287453	0.281061	0.293991	-1.2467	0.376127	-1.39572
PC ae C30:0	0.263509	0.258177	0.268951	-1.33367	0.341874	-0.622469	0.273486	0.268097	0.278983	-1.29651	0.332844	-0.538035
PC ae C30:2	0.0634793	0.0623906	0.064587	-2.75704	0.289343	-0.096386	0.0650258	0.0639376	0.0661325	-2.73297	0.282255	-0.0176852
PC ae C32:1	3.70423	3.65454	3.75459	1.30947	0.225862	-0.191757	3.73649	3.68753	3.78609	1.31815	0.220588	-0.180843
PC ae C32:2	1.0662	1.05113	1.08148	0.0640986	0.238071	-0.158618	1.07422	1.05894	1.08972	0.0715964	0.239579	0.0379247
PC ae C34:0	1.93604	1.90218	1.97051	0.660646	0.295111	-0.123949	1.97925	1.94575	2.01332	0.682716	0.285474	-0.23815
PC ae C34:1	12.6192	12.4389	12.8021	2.53522	0.240648	-0.129853	12.7286	12.5549	12.9047	2.54385	0.229854	-0.148901
PC ae C34:2	15.5317	15.3136	15.753	2.74288	0.236566	0.0312145	15.7252	15.5086	15.9448	2.75526	0.231949	-0.0379902
PC ae C34:3	10.2794	10.1119	10.4497	2.33014	0.274786	-0.0348622	10.2899	10.1243	10.4583	2.33117	0.27137	0.0574257
PC ae C36:0	0.981133	0.96504	0.997494	-0.0190476	0.276609	0.260781	0.997174	0.980683	1.01394	-0.0028297	0.278914	0.521543
PC ae C36:1	9.25634	9.11526	9.3996	2.22531	0.256875	-0.0577725	9.36751	9.22894	9.50816	2.23725	0.249257	-0.0567068
PC ae C36:2	17.8011	17.5304	18.0759	2.87926	0.256278	-0.0022547	18.0068	17.7341	18.2836	2.89075	0.255198	-0.214288
PC ae C36:3	9.44127	9.30946	9.57495	2.24509	0.235149	-0.0113064	9.46832	9.34018	9.59823	2.24795	0.227908	-0.0270084
PC ae C36:4	19.2339	18.9296	19.5432	2.95668	0.26679	0.155177	19.3021	19.0018	19.6071	2.96021	0.262265	-0.0089167
PC ae C36:5	13.6631	13.4343	13.8958	2.6147	0.282468	-0.0405273	13.693	13.4643	13.9255	2.61688	0.281655	0.0363129
PC ae C38:0	2.31857	2.27311	2.36493	0.840949	0.331156	0.12043	2.3252	2.2789	2.37243	0.843804	0.336359	0.151721
PC ae C38:2	2.17151	2.13854	2.205	0.775424	0.255938	-0.0384184	2.18086	2.14895	2.21323	0.779717	0.246472	0.0362573
PC ae C38:3	3.89926	3.84378	3.95555	1.36079	0.239688	-0.140537	3.93438	3.87792	3.99166	1.36975	0.241742	-0.0962844
PC ae C38:4	12.6637	12.484	12.846	2.53874	0.239055	-0.152326	12.7212	12.5389	12.9061	2.54327	0.241369	-0.345626
PC ae C38:5	17.5312	17.2954	17.7703	2.86399	0.226542	-0.0096123	17.5106	17.2787	17.7456	2.8628	0.222998	-0.0453164
PC ae C38:6	7.9547	7.82541	8.08612	2.07376	0.274056	-0.12055	8.01628	7.88261	8.15221	2.08147	0.281238	0.078887
PC ae C40:1	1.15916	1.14086	1.17776	0.147698	0.266194	-0.222433	1.15875	1.14025	1.17755	0.147339	0.269168	0.002287
PC ae C40:2	1.37124	1.34952	1.39331	0.315718	0.267035	-0.0524325	1.38999	1.36747	1.41289	0.329299	0.273265	-0.0449756
PC ae C40:3	0.719939	0.710443	0.729562	-0.328589	0.22207	-0.0165028	0.726634	0.716915	0.736484	-0.319333	0.225209	0.196306
PC ae C40:4	1.92025	1.89657	1.94422	0.652454	0.20752	-0.0484049	1.93773	1.91371	1.96205	0.661517	0.208639	-0.149733
PC ae C40:5	2.83537	2.79866	2.87256	1.04217	0.217956	-0.0439754	2.85743	2.81986	2.8955	1.04992	0.221363	0.0081877
PC ae C40:6	4.01394	3.95342	4.07538	1.38977	0.254079	-0.0732889	4.07012	4.00548	4.13581	1.40367	0.267752	-0.0538894
PC ae C42:1	0.291429	0.287203	0.295718	-1.23296	0.244334	-1.36215	0.290682	0.286874	0.29454	-1.23552	0.220538	-0.829898
PC ae C42:2	0.372055	0.366437	0.377759	-0.988713	0.254479	0.0383403	0.37052	0.364856	0.376273	-0.992847	0.257654	-0.0748304
PC ae C42:3	0.478776	0.471339	0.48633	-0.736523	0.261834	-0.138435	0.480084	0.472772	0.487509	-0.733795	0.256697	-0.184218
PC ae C42:4	0.497707	0.489905	0.505633	-0.697744	0.264248	-0.154196	0.503552	0.495677	0.511552	-0.686068	0.263635	-0.0579311
PC ae C42:5	1.34137	1.32394	1.35903	0.293693	0.218791	9.53e-05	1.35364	1.33607	1.37145	0.3028	0.218573	-0.097698
PC ae C44:4	0.167705	0.164591	0.170876	-1.78555	0.313391	-3.45149	0.167928	0.164987	0.170922	-1.78422	0.295527	-2.06322
PC ae C44:5	0.691888	0.680319	0.703653	-0.368332	0.282006	-0.0317599	0.696019	0.684473	0.70776	-0.362378	0.279776	-0.162121
PC ae C44:6	0.590225	0.580852	0.59975	-0.527251	0.267754	-0.0551437	0.597551	0.587756	0.607509	-0.514916	0.27643	-0.0270706
Hexose
Hexose	3588.57	3499.26	3680.17	8.18551	0.421524	-1.3911	3614.24	3526.57	3704.08	8.19264	0.410688	-1.74591
Sphingolipids
SM (OH) C14:1	3.38263	3.32634	3.43988	1.21866	0.280687	-0.330278	3.4878	3.43053	3.54604	1.24927	0.276951	-0.316105
SM (OH) C16:1	1.582	1.55814	1.60623	0.458691	0.254211	-0.364698	1.61796	1.59274	1.64359	0.481168	0.262852	-0.460229
SM (OH) C22:1	4.50287	4.44163	4.56495	1.50471	0.229012	-0.387146	4.51339	4.44792	4.57983	1.50705	0.244402	-0.622088
SM (OH) C22:2	3.55885	3.50874	3.60968	1.26944	0.237166	-0.414711	3.60645	3.55465	3.659	1.28272	0.241949	-0.455745
SM (OH) C24:1	0.327827	0.322296	0.333453	-1.11527	0.284588	-0.344005	0.328722	0.32295	0.334598	-1.11254	0.296311	-0.444187
SM C16:0	61.8602	61.1862	62.5416	4.12488	0.183226	-0.506342	62.3704	61.7021	63.046	4.13309	0.180184	-0.354793
SM C16:1	8.46139	8.36877	8.55503	2.13551	0.184075	-0.378919	8.49845	8.40775	8.59012	2.13988	0.179445	-0.186469
SM C18:0	10.2181	10.0792	10.359	2.32416	0.228992	-0.351702	10.3079	10.1694	10.4483	2.33291	0.226273	-0.225524
SM C18:1	4.96442	4.90043	5.02926	1.6023	0.217003	-0.353876	4.97252	4.90655	5.03938	1.60393	0.223391	-0.143705
SM C20:2	0.265681	0.257316	0.274318	-1.32546	0.535053	0.0907976	0.266605	0.258484	0.274981	-1.32199	0.517373	-0.0690863
SM C24:0	6.10875	6.02647	6.19216	1.80972	0.226815	-0.040759	6.11562	6.03335	6.19901	1.81085	0.226511	-0.167171
SM C24:1	13.3793	13.1884	13.573	2.59371	0.240365	-0.392043	13.485	13.295	13.6777	2.60158	0.237321	-0.287843

## Sheet: Table S3
Table S3. Partial correlation coefficients between concentrations of total PSA and metabolites1
Metabolites	Controls (n=764) Mean total PSA = 1.21 ng/ml			Controls with PSA<1ng/ml (n=489) Mean total PSA = 0.55 ng/ml			Cases (n=768) Mean total PSA = 5.59 ng/ml
	r	p2	padj2	r	p2	padj2	r	p2	padj2
Acylcarnitines
C0	-0.0895193	0.0147172	0.976519	-0.0547755	0.237435	0.98749	-0.0078141	0.831272	0.874269
C2	-0.035396	0.335622	0.976519	-0.0767667	0.0975312	0.98749	0.0811568	0.0266521	0.232254
C3	0.0045991	0.90047	0.976519	0.0075821	0.870193	0.98749	-0.0833953	0.0227311	0.213322
C14:1	-0.0724446	0.0485375	0.976519	-0.0570197	0.218732	0.98749	-0.0463854	0.205699	0.64785
C16	0.0181422	0.621734	0.976519	-0.0196105	0.67252	0.98749	0.119757	0.0010483	0.0213149
C18:1	-0.0082507	0.822469	0.976519	-0.0146058	0.75291	0.98749	0.0455836	0.213653	0.64785
C18:2	-0.0049386	0.893165	0.976519	0.0045113	0.922544	0.98749	0.0109959	0.764303	0.861667
Amino acids
Alanine	0.0383237	0.297158	0.976519	0.0365623	0.430542	0.98749	0.006661	0.855873	0.892449
Arginine	0.0192973	0.599711	0.976519	0.0037098	0.936273	0.98749	-0.0328735	0.369926	0.769234
Asparagine	-0.0262441	0.475353	0.976519	0.0224385	0.628627	0.98749	0.0231192	0.528381	0.795833
Citrulline	-0.0179698	0.62505	0.976519	0.0887994	0.0551595	0.98749	0.0174115	0.634931	0.861667
Glutamate	-0.0226105	0.538593	0.976519	0.0171727	0.71128	0.98749	0.108111	0.0031111	0.0434311
Glutamine	0.0174833	0.634451	0.976519	-0.0295363	0.524311	0.98749	-0.024249	0.50842	0.79522
Glycine	0.0724219	0.048608	0.976519	0.0052729	0.909521	0.98749	0.0302078	0.410013	0.769234
Histidine	-0.029107	0.428537	0.976519	-0.0438494	0.344399	0.98749	-0.0017665	0.961583	0.961583
Isoleucine	-0.0079044	0.829804	0.976519	0.000568	0.990232	0.990232	0.028481	0.437304	0.769234
Leucine	-0.0117187	0.749965	0.976519	-0.0187684	0.685818	0.98749	0.0258552	0.480738	0.782
Lysine	0.0251031	0.494761	0.976519	-0.0159676	0.730725	0.98749	-0.0294673	0.42159	0.769234
Methionine	-0.0283046	0.441381	0.976519	-0.002714	0.953356	0.98749	-0.0154147	0.674237	0.861667
Ornithine	0.0243606	0.507615	0.976519	0.0182249	0.694453	0.98749	0.0302662	0.409108	0.769234
Phenylalanine	-0.0486991	0.185139	0.976519	-0.042883	0.355147	0.98749	0.0395923	0.280145	0.727184
Proline	0.0107826	0.769349	0.976519	0.0084322	0.85579	0.98749	-0.0371635	0.310728	0.727433
Serine	0.0047678	0.89684	0.976519	-0.0059266	0.89836	0.98749	-0.0270658	0.460427	0.769234
t4-OH-Pro	-0.0160639	0.662208	0.976519	-0.0717966	0.12129	0.98749	0.0677451	0.0644083	0.39289
Threonine	-0.023097	0.529887	0.976519	-0.016352	0.724503	0.98749	0.04836	0.187031	0.64785
Tryptophan	-0.0229942	0.531721	0.976519	-0.0408913	0.377955	0.98749	-0.0310948	0.396398	0.769234
Tyrosine	-0.0565491	0.123801	0.976519	-0.0693496	0.134538	0.98749	-0.0086039	0.814513	0.86759
Valine	-0.0078172	0.831653	0.976519	0.0060496	0.896263	0.98749	0.0288687	0.431087	0.769234
Biogenic amines
ADMA	0.0212769	0.562816	0.976519	0.0645991	0.163404	0.98749	0.0352867	0.335813	0.754633
Creatinine	0.0655411	0.0743867	0.976519	0.0308472	0.506059	0.98749	0.13362	0.0002523	0.0081975
Kynurenine	0.0391428	0.286945	0.976519	0.011934	0.797013	0.98749	0.0893848	0.0145995	0.161922
Sarcosine	-0.0211139	0.565812	0.976519	0.0100975	0.827718	0.98749	0.0164505	0.653727	0.861667
SDMA	0.0704557	0.0550679	0.976519	-0.0016693	0.971301	0.98749	0.116206	0.0014759	0.0257227
Taurine	-0.0024881	0.946056	0.976519	-0.0078339	0.865922	0.98749	0.0850519	0.0201611	0.204971
Glycerophospholipids
lysoPC a C16:0	0.0406231	0.269094	0.976519	-0.0266343	0.565879	0.98749	0.0641521	0.0799367	0.460177
lysoPC a C16:1	-0.0099762	0.786162	0.976519	-0.0395238	0.394124	0.98749	0.0513901	0.160858	0.64785
lysoPC a C17:0	0.0381658	0.299154	0.976519	-0.0541137	0.243158	0.98749	-0.0452402	0.217126	0.64785
lysoPC a C18:0	0.0083252	0.820893	0.976519	-0.0471314	0.309461	0.98749	0.017855	0.626333	0.861667
lysoPC a C18:1	-0.0236046	0.520881	0.976519	-0.016287	0.725555	0.98749	0.011792	0.747797	0.861667
lysoPC a C18:2	-0.0278047	0.449493	0.976519	-0.0040225	0.930914	0.98749	-0.0122782	0.737772	0.861667
lysoPC a C20:3	-0.0456631	0.214089	0.976519	-0.0533265	0.250092	0.98749	0.0107295	0.76985	0.861667
lysoPC a C20:4	-0.0399941	0.276585	0.976519	-0.078955	0.088321	0.98749	0.0420747	0.251065	0.712324
PC aa C28:1	0.0493443	0.179377	0.976519	-0.0225839	0.626403	0.98749	-0.0130793	0.721353	0.861667
PC aa C30:0	0.0195812	0.594353	0.976519	-0.0024513	0.957866	0.98749	-0.0133187	0.71647	0.861667
PC aa C32:0	0.0061922	0.866276	0.976519	0.0074553	0.872344	0.98749	0.0686497	0.0609172	0.391153
PC aa C32:1	0.0059262	0.871969	0.976519	-0.0036544	0.937223	0.98749	0.0279605	0.44573	0.769234
PC aa C32:2	0.0202194	0.58239	0.976519	-0.0066384	0.886232	0.98749	0.0178211	0.626989	0.861667
PC aa C32:3	0.0316504	0.389288	0.976519	0.0173383	0.708621	0.98749	0.0244502	0.504907	0.79522
PC aa C34:1	0.0144496	0.694349	0.976519	0.0097215	0.834038	0.98749	0.0615197	0.0931401	0.494047
PC aa C34:2	0.0138374	0.706687	0.976519	0.0039597	0.93199	0.98749	0.104539	0.0042589	0.051958
PC aa C34:3	0.0094914	0.796319	0.976519	-0.0005778	0.990064	0.990232	0.0266957	0.466584	0.769234
PC aa C34:4	0.0037522	0.918727	0.976519	-0.0194125	0.675638	0.98749	0.052113	0.155043	0.64785
PC aa C36:0	0.0098863	0.788044	0.976519	0.0570851	0.218204	0.98749	0.057673	0.115512	0.584889
PC aa C36:1	-0.0181607	0.621379	0.976519	0.001846	0.968264	0.98749	-0.023564	0.520476	0.795833
PC aa C36:2	-0.009398	0.798281	0.976519	-0.0053727	0.907815	0.98749	0.0095803	0.793912	0.864797
PC aa C36:3	-0.0259182	0.480853	0.976519	-0.0132674	0.774913	0.98749	-0.0137498	0.707708	0.861667
PC aa C36:4	-0.0083325	0.820739	0.976519	-0.0473979	0.30673	0.98749	0.0272821	0.45685	0.769234
PC aa C36:5	0.0211885	0.56444	0.976519	0.0469421	0.311411	0.98749	0.0458508	0.210978	0.64785
PC aa C36:6	0.028145	0.443962	0.976519	0.0668432	0.149235	0.98749	0.046304	0.206497	0.64785
PC aa C38:0	0.0271826	0.459704	0.976519	0.059889	0.19639	0.98749	0.0455651	0.213839	0.64785
PC aa C38:3	-0.0322168	0.380854	0.976519	-0.0330764	0.475805	0.98749	-0.0123934	0.735403	0.861667
PC aa C38:4	-0.0421968	0.250968	0.976519	-0.071677	0.121914	0.98749	0.0195995	0.593013	0.851149
PC aa C38:5	-0.0018896	0.959019	0.976519	-0.0028718	0.950647	0.98749	0.0338211	0.356283	0.769234
PC aa C38:6	0.0262255	0.475665	0.976519	0.0658159	0.155602	0.98749	0.0349677	0.340203	0.754633
PC aa C40:2	-0.0357017	0.331463	0.976519	0.0192475	0.678239	0.98749	0.0226692	0.536441	0.798119
PC aa C40:3	-0.0425125	0.247437	0.976519	0.0136905	0.767937	0.98749	0.0108655	0.767016	0.861667
PC aa C40:4	-0.0413809	0.260256	0.976519	-0.0624294	0.178042	0.98749	0.0165611	0.651554	0.861667
PC aa C40:5	0.0158858	0.665726	0.976519	-0.0055628	0.904569	0.98749	0.0383095	0.296034	0.727433
PC aa C40:6	0.0108258	0.768449	0.976519	0.0572151	0.217156	0.98749	0.0026725	0.941908	0.957606
PC aa C42:0	0.0130345	0.722985	0.976519	0.0179636	0.698618	0.98749	-0.0371857	0.310439	0.727433
PC aa C42:1	-0.0058408	0.873799	0.976519	-0.006581	0.887208	0.98749	-0.0109459	0.765343	0.861667
PC aa C42:2	0.0036774	0.920342	0.976519	0.0039826	0.931598	0.98749	0.002195	0.952273	0.960144
PC aa C42:4	-0.0744694	0.0425685	0.976519	-0.0670088	0.148229	0.98749	0.0268354	0.464255	0.769234
PC aa C42:5	-0.0055856	0.87927	0.976519	0.0538982	0.245043	0.98749	0.009044	0.80521	0.86759
PC aa C42:6	0.0147259	0.688807	0.976519	-0.0198217	0.669202	0.98749	0.0220169	0.548232	0.805835
PC ae C30:0	0.0385194	0.294696	0.976519	-0.0228661	0.622097	0.98749	-0.0116067	0.751628	0.861667
PC ae C30:2	0.0564029	0.124777	0.976519	-0.0568495	0.220113	0.98749	0.0451819	0.21772	0.64785
PC ae C32:1	-0.0140084	0.703233	0.976519	-0.0363258	0.433532	0.98749	0.0502731	0.170165	0.64785
PC ae C32:2	0.001949	0.957732	0.976519	-0.0047264	0.918863	0.98749	0.0784824	0.0320889	0.244677
PC ae C34:0	0.007272	0.843237	0.976519	-0.0444694	0.337613	0.98749	0.0057178	0.876104	0.898191
PC ae C34:1	0.0210994	0.566079	0.976519	-0.0187762	0.685694	0.98749	0.0122579	0.738189	0.861667
PC ae C34:2	0.0343509	0.350095	0.976519	-0.0021432	0.963158	0.98749	0.0509975	0.164085	0.64785
PC ae C34:3	0.0333347	0.36454	0.976519	0.0103252	0.823895	0.98749	-0.0268723	0.463641	0.769234
PC ae C36:0	0.0230141	0.531366	0.976519	0.0412312	0.374001	0.98749	0.0424985	0.246318	0.712324
PC ae C36:1	0.0407608	0.267474	0.976519	-0.0209365	0.651789	0.98749	-0.0288961	0.43065	0.769234
PC ae C36:2	0.0341082	0.353511	0.976519	-0.0300573	0.517017	0.98749	-0.0307454	0.401727	0.769234
PC ae C36:3	0.0123233	0.737528	0.976519	-0.0028696	0.950685	0.98749	0.0557893	0.127908	0.600182
PC ae C36:4	0.0138061	0.70732	0.976519	-0.0284872	0.539156	0.98749	0.0635153	0.0829828	0.460177
PC ae C36:5	-0.0023728	0.948552	0.976519	-0.0048515	0.916724	0.98749	0.0401818	0.27304	0.724151
PC ae C38:0	0.0105614	0.773949	0.976519	0.044233	0.34019	0.98749	0.0233956	0.523461	0.795833
PC ae C38:2	-0.0164077	0.65544	0.976519	-0.0071839	0.876954	0.98749	-0.144341	7.61e-05	0.0046393
PC ae C38:3	0.0065773	0.858046	0.976519	-0.0420291	0.364818	0.98749	-0.0402848	0.271811	0.724151
PC ae C38:4	-0.0049791	0.892295	0.976519	-0.0896626	0.0528268	0.98749	-0.0059942	0.870166	0.898191
PC ae C38:5	0.0043865	0.905048	0.976519	-0.0143737	0.756711	0.98749	0.0173171	0.636767	0.861667
PC ae C38:6	0.0285972	0.436673	0.976519	0.0388903	0.401754	0.98749	0.0461644	0.207869	0.64785
PC ae C40:1	-0.0081932	0.823685	0.976519	0.0232828	0.615762	0.98749	0.0098692	0.787843	0.864797
PC ae C40:2	0.0496024	0.17711	0.976519	0.0281188	0.54442	0.98749	0.0304975	0.405535	0.769234
PC ae C40:3	-0.0008664	0.981203	0.981203	-0.0354214	0.445075	0.98749	-0.0406113	0.267942	0.724151
PC ae C40:4	-0.0146503	0.690323	0.976519	-0.0885889	0.0557412	0.98749	0.0152729	0.677064	0.861667
PC ae C40:5	0.0217646	0.553897	0.976519	-0.0465556	0.315416	0.98749	0.0367599	0.316016	0.727433
PC ae C40:6	0.040958	0.265163	0.976519	0.0274618	0.553867	0.98749	0.0169676	0.643584	0.861667
PC ae C42:1	-0.0043546	0.905736	0.976519	-0.0254162	0.583784	0.98749	0.0335221	0.360554	0.769234
PC ae C42:2	-0.0018138	0.960661	0.976519	0.0025986	0.955337	0.98749	-0.014372	0.695129	0.861667
PC ae C42:3	0.0156113	0.671162	0.976519	-0.0079472	0.864001	0.98749	-0.0138308	0.706065	0.861667
PC ae C42:4	-0.0214019	0.560524	0.976519	-0.116435	0.0118021	0.98749	-0.0156785	0.66899	0.861667
PC ae C42:5	-0.0088764	0.809254	0.976519	-0.0562365	0.225136	0.98749	-0.0203086	0.579705	0.841953
PC ae C44:4	0.0032708	0.929126	0.976519	0.0138272	0.765687	0.98749	-0.0502592	0.170284	0.64785
PC ae C44:5	0.0051559	0.888495	0.976519	-0.0633412	0.171776	0.98749	0.0084482	0.81781	0.86759
PC ae C44:6	-0.0214822	0.559053	0.976519	-0.0579611	0.21121	0.98749	-0.0097694	0.789939	0.864797
Hexose
Hexose	0.0014515	0.968514	0.976519	0.0297902	0.52075	0.98749	-0.0270467	0.460744	0.769234
Sphingolipids
SM (OH) C14:1	0.0417394	0.256147	0.976519	-0.0372873	0.421452	0.98749	-0.056996	0.119854	0.584889
SM (OH) C16:1	0.0415721	0.258059	0.976519	-0.0196851	0.671347	0.98749	-0.107781	0.0032039	0.0434311
SM (OH) C22:1	0.0015397	0.966602	0.976519	-0.0348067	0.45302	0.98749	-0.156417	1.77e-05	0.0021653
SM (OH) C22:2	0.0415739	0.258039	0.976519	-0.0281859	0.543459	0.98749	-0.130942	0.000336	0.0081975
SM (OH) C24:1	-0.0092041	0.802356	0.976519	-0.0467237	0.31367	0.98749	-0.131746	0.0003085	0.0081975
SM C16:0	-0.0128954	0.725821	0.976519	-0.0095822	0.836382	0.98749	-0.0733687	0.0451493	0.306012
SM C16:1	-0.003639	0.921171	0.976519	-0.0328456	0.47889	0.98749	-0.0244972	0.504089	0.79522
SM C18:0	0.0576831	0.116432	0.976519	0.0088349	0.848983	0.98749	-0.0800862	0.0287251	0.23363
SM C18:1	0.0652759	0.0755694	0.976519	0.021767	0.638939	0.98749	-0.0742535	0.042613	0.305811
SM C20:2	-0.0105353	0.774492	0.976519	-0.0610157	0.188089	0.98749	-0.0390965	0.286216	0.727433
SM C24:0	-0.0445119	0.225878	0.976519	-0.0284567	0.539591	0.98749	-0.0379348	0.300786	0.727433
SM C24:1	-0.0047597	0.897013	0.976519	0.0471073	0.309709	0.98749	-0.0507796	0.165896	0.64785
1Adjusted for age at blood collection (<55, 55-59, 60-64, 65-69, ≥70 years), body mass index (fourths, unknown) and study centre
2p-values marked in red were conventionally statistically significant (p<0.05). p-values marked in bold were statistically significant after allowing for multiple testing using a false discovery rate controlling procedure at α = 0.05 (Benjamini-Hochberg) and correspond to padj<0.05 also marked in red

## Sheet: Table S4
Table S4. Risk of prostate cancer per 1 standard deviation increase in metabolite concentrations in 1077 matched cases control sets1.
Metabolites	1 SD increase			p-trend2	padj-trend	p-linearity2	padj-linearity
	OR	95% CI
		LL	UL
Acylcarnitines
C0	0.932335	0.851631	1.02069	0.129343	0.79881	0.76045	0.884409
C2	0.923821	0.839893	1.01614	0.102979	0.79881	0.773392	0.884409
C3	1.04948	0.927973	1.18691	0.441714	0.93208	0.308366	0.823692
C14:1	0.907839	0.820505	1.00447	0.0609944	0.74908	0.449994	0.823692
C16	0.98262	0.890161	1.08468	0.728042	0.970033	0.1575	0.693274
C18:1	0.885521	0.793779	0.987867	0.0293529	0.7076	0.027361	0.370893
C18:2	0.944937	0.844176	1.05773	0.324883	0.93208	0.226592	0.808218
Amino acids
Alanine	0.989324	0.89639	1.09189	0.831132	0.975187	0.366248	0.823692
Arginine	1.04314	0.917697	1.18574	0.518196	0.934619	0.554795	0.823692
Asparagine	1.02076	0.926513	1.12458	0.677663	0.970033	0.0777739	0.527134
Citrulline	0.900181	0.81609	0.992936	0.0355848	0.7076	0.442721	0.823692
Glutamate	1.04619	0.922744	1.18615	0.480898	0.93208	0.404124	0.823692
Glutamine	0.995793	0.909457	1.09033	0.927415	0.981639	0.145605	0.683226
Glycine	1.02245	0.926708	1.12808	0.658069	0.970033	0.495691	0.823692
Histidine	1.0029	0.909002	1.10649	0.954028	0.981639	0.26734	0.815387
Isoleucine	1.10105	0.998901	1.21366	0.0526432	0.74908	0.0078316	0.191091
Leucine	1.05853	0.96324	1.16324	0.237283	0.93208	0.0068626	0.191091
Lysine	0.991746	0.901953	1.09048	0.864097	0.981639	0.326906	0.823692
Methionine	1.01726	0.924049	1.11987	0.72711	0.970033	0.0062372	0.191091
Ornithine	1.01743	0.902537	1.14696	0.777414	0.975187	0.0602315	0.489883
Phenylalanine	1.06974	0.969854	1.17992	0.177669	0.93208	0.0048609	0.191091
Proline	1.0818	0.987129	1.18556	0.0924293	0.79881	0.695762	0.875971
Serine	1.04881	0.951679	1.15585	0.3365	0.93208	0.44888	0.823692
t4-OH-Pro	1.11492	1.01802	1.22105	0.0190301	0.7076	0.8569	0.919806
Threonine	1.04085	0.948571	1.14209	0.397987	0.93208	0.464461	0.823692
Tryptophan	1.00631	0.917085	1.10421	0.894394	0.981639	0.231866	0.808218
Tyrosine	0.992089	0.901611	1.09165	0.870695	0.981639	0.259852	0.812872
Valine	1.04578	0.949003	1.15242	0.36629	0.93208	0.350453	0.823692
Biogenic amines
ADMA	1.04577	0.948193	1.15339	0.370508	0.93208	0.324425	0.823692
Creatinine	1.02717	0.937125	1.12586	0.566908	0.934619	0.535688	0.823692
Kynurenine	1.04938	0.950299	1.15879	0.34084	0.93208	0.859491	0.919806
Sarcosine	1.0048	0.917123	1.10087	0.918074	0.981639	0.793362	0.884409
SDMA	0.963445	0.869225	1.06788	0.478192	0.93208	0.369891	0.823692
Taurine	0.958046	0.831957	1.10325	0.551655	0.934619	0.797418	0.884409
Glycerophospholipids
lysoPC a C16:0	0.962701	0.86637	1.06974	0.47978	0.93208	0.0716954	0.51452
lysoPC a C16:1	0.919049	0.832608	1.01446	0.0939331	0.79881	0.483297	0.823692
lysoPC a C17:0	1.02541	0.928118	1.13291	0.621723	0.970033	0.130109	0.683226
lysoPC a C18:0	0.934537	0.842328	1.03684	0.201468	0.93208	0.0138852	0.241999
lysoPC a C18:1	0.907736	0.82017	1.00465	0.0614438	0.74908	0.499754	0.823692
lysoPC a C18:2	0.984786	0.890267	1.08934	0.765854	0.975187	0.68854	0.875971
lysoPC a C20:3	0.925095	0.83476	1.02521	0.137511	0.79881	0.582852	0.846523
lysoPC a C20:4	0.955503	0.857553	1.06464	0.409461	0.93208	0.298752	0.823692
PC aa C28:1	1.12019	1.01301	1.2387	0.026975	0.7076	0.524341	0.823692
PC aa C30:0	1.03775	0.940819	1.14468	0.458883	0.93208	0.466953	0.823692
PC aa C32:0	1.01932	0.926936	1.1209	0.693061	0.970033	0.251752	0.812872
PC aa C32:1	0.982628	0.889011	1.0861	0.731549	0.970033	0.394249	0.823692
PC aa C32:2	1.00717	0.917754	1.1053	0.880276	0.981639	0.324881	0.823692
PC aa C32:3	0.974053	0.875512	1.08368	0.629014	0.970033	0.471718	0.823692
PC aa C34:1	0.966422	0.875895	1.06631	0.496116	0.93208	0.0392781	0.436596
PC aa C34:2	0.999379	0.907098	1.10105	0.98997	0.99	0.346057	0.823692
PC aa C34:3	0.950892	0.851951	1.06132	0.369047	0.93208	0.173083	0.703871
PC aa C34:4	0.987179	0.899189	1.08378	0.786461	0.975187	0.55756	0.823692
PC aa C36:0	1.01878	0.926135	1.12069	0.702129	0.970033	0.0965584	0.562678
PC aa C36:1	0.953912	0.87039	1.04545	0.31285	0.93208	0.533773	0.823692
PC aa C36:2	0.942886	0.860856	1.03273	0.205366	0.93208	0.45392	0.823692
PC aa C36:3	0.920999	0.841153	1.00842	0.0752981	0.76555	0.0118805	0.24157
PC aa C36:4	0.971771	0.878525	1.07492	0.577969	0.940213	0.973906	0.981955
PC aa C36:5	1.04008	0.945614	1.14399	0.41857	0.93208	0.481607	0.823692
PC aa C36:6	1.03879	0.948424	1.13776	0.412463	0.93208	0.445872	0.823692
PC aa C38:0	1.0107	0.911902	1.1202	0.839295	0.975187	0.119998	0.665441
PC aa C38:3	0.922672	0.836096	1.01821	0.109394	0.79881	0.895233	0.936157
PC aa C38:4	0.930378	0.845925	1.02326	0.137187	0.79881	0.89779	0.936157
PC aa C38:5	0.968858	0.880931	1.06556	0.514551	0.934619	0.531116	0.823692
PC aa C38:6	1.02463	0.932967	1.12531	0.610805	0.967761	0.934637	0.950214
PC aa C40:2	0.968737	0.872727	1.07531	0.550871	0.934619	0.0223252	0.340459
PC aa C40:3	0.962476	0.865081	1.07084	0.482279	0.93208	0.0473747	0.444593
PC aa C40:4	0.948526	0.866417	1.03842	0.25265	0.93208	0.541041	0.823692
PC aa C40:5	0.936275	0.845975	1.03621	0.203201	0.93208	0.732369	0.875971
PC aa C40:6	0.982521	0.893508	1.0804	0.715917	0.970033	0.897471	0.936157
PC aa C42:0	1.0559	0.958236	1.16352	0.272002	0.93208	0.278665	0.823692
PC aa C42:1	1.04614	0.951168	1.1506	0.352916	0.93208	0.0028292	0.191091
PC aa C42:2	1.01926	0.926534	1.12127	0.695016	0.970033	0.187652	0.738504
PC aa C42:4	0.931386	0.85213	1.01801	0.117227	0.79881	0.0708174	0.51452
PC aa C42:5	0.948457	0.849329	1.05916	0.34744	0.93208	0.0393652	0.436596
PC aa C42:6	0.973958	0.881917	1.0756	0.602382	0.967011	0.0470288	0.444593
PC ae C30:0	1.16186	1.04164	1.29596	0.0071042	0.7076	0.718463	0.875971
PC ae C30:2	1.12244	1.00498	1.25364	0.0405621	0.7076	0.556786	0.823692
PC ae C32:1	1.02819	0.935697	1.12983	0.563233	0.934619	0.913854	0.944832
PC ae C32:2	1.02136	0.928906	1.12302	0.662409	0.970033	0.256013	0.812872
PC ae C34:0	1.07366	0.978288	1.17832	0.134277	0.79881	0.39064	0.823692
PC ae C34:1	1.02866	0.935712	1.13084	0.558704	0.934619	0.376397	0.823692
PC ae C34:2	1.04683	0.956678	1.14547	0.31923	0.93208	0.686491	0.875971
PC ae C34:3	0.989001	0.903849	1.08218	0.809734	0.975187	0.700229	0.875971
PC ae C36:0	1.05709	0.965028	1.15793	0.232393	0.93208	0.660122	0.875971
PC ae C36:1	1.03969	0.9487	1.13941	0.404872	0.93208	0.617812	0.875971
PC ae C36:2	1.04721	0.948918	1.15568	0.358977	0.93208	0.257168	0.812872
PC ae C36:3	1.0041	0.915438	1.10134	0.930931	0.981639	0.647894	0.875971
PC ae C36:4	1.01194	0.919465	1.11372	0.808191	0.975187	0.449648	0.823692
PC ae C36:5	1.00205	0.909219	1.10437	0.966999	0.983117	0.784814	0.884409
PC ae C38:0	0.997349	0.904565	1.09965	0.957503	0.981639	0.789035	0.884409
PC ae C38:2	1.0111	0.914809	1.11753	0.828855	0.975187	0.218077	0.806222
PC ae C38:3	1.03369	0.941744	1.13461	0.485731	0.93208	0.773995	0.884409
PC ae C38:4	1.01345	0.924511	1.11095	0.775557	0.975187	0.286403	0.823692
PC ae C38:5	0.986644	0.897521	1.08462	0.780734	0.975187	0.932102	0.950214
PC ae C38:6	1.02258	0.927933	1.12689	0.652255	0.970033	0.135659	0.683226
PC ae C40:1	0.98148	0.889319	1.08319	0.710221	0.970033	0.0968543	0.562678
PC ae C40:2	1.04875	0.952105	1.15519	0.334581	0.93208	0.679729	0.875971
PC ae C40:3	1.03506	0.93717	1.14318	0.496613	0.93208	0.0824661	0.529519
PC ae C40:4	1.03667	0.949341	1.13203	0.422522	0.93208	0.634791	0.875971
PC ae C40:5	1.02839	0.935872	1.13005	0.560553	0.934619	0.703852	0.875971
PC ae C40:6	1.04853	0.953305	1.15326	0.329311	0.93208	0.213656	0.806222
PC ae C42:1	0.97183	0.884916	1.06728	0.549983	0.934619	0.17101	0.703871
PC ae C42:2	0.96394	0.87693	1.05958	0.446721	0.93208	0.812692	0.893229
PC ae C42:3	0.990742	0.89582	1.09572	0.856366	0.981639	0.729204	0.875971
PC ae C42:4	1.03504	0.942692	1.13643	0.470155	0.93208	0.617942	0.875971
PC ae C42:5	1.03364	0.943753	1.13208	0.475984	0.93208	0.713388	0.875971
PC ae C44:4	0.996842	0.90662	1.09604	0.947901	0.981639	0.485264	0.823692
PC ae C44:5	1.01042	0.923938	1.10499	0.820414	0.975187	0.665873	0.875971
PC ae C44:6	1.03378	0.945482	1.13032	0.46583	0.93208	0.423917	0.823692
Hexose
Hexose	1.02887	0.911702	1.1611	0.644519	0.970033	0.0560673	0.488587
Sphingolipids
SM (OH) C14:1	1.12765	1.01943	1.24737	0.0196128	0.7076	0.993461	0.993461
SM (OH) C16:1	1.09114	0.992394	1.19971	0.0715136	0.76555	0.350762	0.823692
SM (OH) C22:1	0.989937	0.898145	1.09111	0.838578	0.975187	0.159112	0.693274
SM (OH) C22:2	1.04728	0.951928	1.15219	0.342885	0.93208	0.54827	0.823692
SM (OH) C24:1	0.995047	0.900891	1.09905	0.922016	0.981639	0.442967	0.823692
SM C16:0	1.04215	0.947891	1.14578	0.393345	0.93208	0.789505	0.884409
SM C16:1	1.01566	0.926724	1.11313	0.739618	0.970228	0.560381	0.823692
SM C18:0	1.04182	0.947011	1.14611	0.400047	0.93208	0.720186	0.875971
SM C18:1	1.00076	0.91303	1.09692	0.98702	0.99	0.142798	0.683226
SM C20:2	0.99605	0.875928	1.13264	0.951864	0.981639	0.30489	0.823692
SM C24:0	0.996715	0.906397	1.09603	0.945866	0.981639	0.701477	0.875971
SM C24:1	1.04313	0.942264	1.15479	0.415755	0.93208	0.822263	0.89568
1Adjusted for exact age at blood collection (continuous), smoking status (never, past, current and unknown), alcohol intake grams/day (<10, 10-<20, 20-<40, ≥40 and unknown), marital status (not married or cohabiting, married or cohabiting and unknown) educational attainment (primary or none, secondary, degree level and unknown) and body mass index kg/m² (fourths of the distribution; unknown)
2p-values marked in red were conventionally statistically significant (p<0.05). No tests were statistically significant after allowing for multiple testing using a false discovery rate controlling procedure at α = 0.05 (Benjamini-Hochberg)

## Sheet: Table S5
Table S5. Risk of prostate cancer in relation to fifths of metabolite concentrations in 1077 matched cases control sets1.
Metabolites	Fifths of metabolite concentrations													p-trend2	padj-trend
	1 (Ref)	2			3			4			5
		OR	95% CI		OR	95% CI		OR	95% CI		OR	95% CI
			LL	UL		LL	UL		LL	UL		LL	UL
Acylcarnitines
C0	Ref	0.949135	0.723008	1.24599	0.887556	0.675873	1.16554	0.947589	0.724809	1.23884	0.917385	0.69497	1.21098	0.568927	0.902548
C2	Ref	1.05126	0.802442	1.37723	0.762077	0.571336	1.01649	0.865823	0.653708	1.14676	0.892534	0.669702	1.18951	0.261721	0.844717
C3	Ref	1.3534	0.946871	1.93448	1.03327	0.717795	1.48741	1.19539	0.837342	1.70655	1.14296	0.820198	1.59274	0.48159	0.902548
C14:1	Ref	1.03527	0.773865	1.38496	0.733767	0.536072	1.00437	0.79283	0.585154	1.07421	0.7388	0.549732	0.992892	0.0347604	0.650086
C16	Ref	0.868115	0.658238	1.14491	1.02797	0.777891	1.35845	0.882572	0.656045	1.18732	0.930068	0.680386	1.27137	0.705511	0.902548
C18:1	Ref	0.824584	0.630586	1.07826	0.759521	0.575436	1.00249	0.664554	0.499734	0.883733	0.803539	0.582713	1.10805	0.0553924	0.750978
C18:2	Ref	0.932006	0.699268	1.24221	0.954956	0.726148	1.25586	0.925891	0.692301	1.2383	0.788458	0.563894	1.10245	0.213017	0.844717
Amino acids
Alanine	Ref	0.879784	0.668612	1.15765	0.885754	0.671126	1.16902	0.943681	0.712462	1.24994	1.06379	0.789795	1.43283	0.685242	0.902548
Arginine	Ref	1.00291	0.73857	1.36185	1.00155	0.732468	1.36948	1.14049	0.82841	1.57015	1.02012	0.737902	1.41027	0.694359	0.902548
Asparagine	Ref	1.06141	0.805206	1.39913	0.972194	0.734017	1.28766	0.990075	0.743232	1.3189	1.1604	0.864417	1.55774	0.415334	0.895523
Citrulline	Ref	0.771462	0.592042	1.00526	0.797787	0.608697	1.04562	0.852581	0.645221	1.12658	0.721842	0.536144	0.97186	0.0652883	0.79666
Glutamate	Ref	0.923646	0.701208	1.21665	1.03458	0.778756	1.37443	1.09614	0.820046	1.46519	1.01977	0.724841	1.43469	0.614891	0.902548
Glutamine	Ref	1.07072	0.817399	1.40254	0.996865	0.757818	1.31132	0.95416	0.718953	1.26632	1.10821	0.83516	1.47053	0.708067	0.902548
Glycine	Ref	1.08497	0.826675	1.42397	0.872903	0.655658	1.16213	1.05388	0.792755	1.40101	1.12295	0.832851	1.51409	0.571129	0.902548
Histidine	Ref	0.708147	0.535913	0.935734	0.908408	0.686935	1.20128	0.848005	0.638263	1.12667	1.0506	0.784509	1.40695	0.566612	0.902548
Isoleucine	Ref	0.898298	0.677326	1.19136	1.02238	0.768681	1.35982	0.979456	0.73019	1.31381	1.40157	1.0495	1.87176	0.0115585	0.53375
Leucine	Ref	0.734635	0.553356	0.975301	0.893655	0.673817	1.18522	0.970858	0.732366	1.28701	1.14999	0.864197	1.53029	0.132785	0.809892
Lysine	Ref	1.06958	0.809512	1.41319	0.981459	0.744309	1.29417	1.02298	0.76857	1.3616	1.05375	0.788379	1.40846	0.838207	0.964721
Methionine	Ref	0.879036	0.662186	1.1669	0.983109	0.739799	1.30644	1.17511	0.877857	1.57301	1.1199	0.831162	1.50894	0.168575	0.809892
Ornithine	Ref	0.871768	0.656159	1.15823	0.843224	0.624923	1.13778	0.9538	0.705733	1.28906	0.98017	0.692732	1.38687	0.891477	0.974911
Phenylalanine	Ref	0.774394	0.585782	1.02374	0.871575	0.656057	1.15789	0.911122	0.690537	1.20217	1.21548	0.902488	1.63703	0.126025	0.809892
Proline	Ref	1.05625	0.797289	1.39932	1.18165	0.889166	1.57035	1.11979	0.84423	1.48528	1.27452	0.953723	1.70322	0.0924039	0.809892
Serine	Ref	1.02149	0.777156	1.34263	1.1331	0.860549	1.49198	0.987205	0.745721	1.30689	1.17047	0.86992	1.57485	0.382019	0.895523
t4-OH-Pro	Ref	0.737105	0.558743	0.972403	1.04457	0.798705	1.36611	1.00813	0.764085	1.33013	1.20729	0.915145	1.59269	0.0373479	0.650086
Threonine	Ref	0.902413	0.678412	1.20038	1.00539	0.757875	1.33374	1.18541	0.893797	1.57217	1.05514	0.785243	1.41781	0.262121	0.844717
Tryptophan	Ref	0.952527	0.718785	1.26228	1.01422	0.763028	1.34809	1.00901	0.762212	1.33572	1.02276	0.763595	1.3699	0.779805	0.923647
Tyrosine	Ref	0.892073	0.679834	1.17057	0.705908	0.526032	0.947293	0.999782	0.752485	1.32835	0.918378	0.68775	1.22635	0.938431	0.97662
Valine	Ref	0.819146	0.618717	1.0845	0.903583	0.678034	1.20416	0.922589	0.693027	1.22819	1.12096	0.838013	1.49944	0.275615	0.844717
Biogenic amines
ADMA	Ref	1.26951	0.962881	1.6738	0.857489	0.643323	1.14295	1.1089	0.832183	1.47763	0.985194	0.72079	1.34659	0.711799	0.902548
Creatinine	Ref	0.904342	0.690316	1.18473	0.809071	0.611969	1.06966	1.08838	0.828834	1.4292	0.92157	0.69021	1.23048	0.944615	0.97662
Kynurenine	Ref	1.0479	0.790745	1.38868	1.05164	0.785926	1.40718	1.21412	0.907786	1.62381	1.12503	0.824404	1.53528	0.300306	0.844717
Sarcosine	Ref	1.14283	0.866956	1.50648	1.11182	0.846712	1.45993	1.06586	0.80236	1.41589	1.10089	0.828693	1.46248	0.502651	0.902548
SDMA	Ref	1.03767	0.789219	1.36435	1.03606	0.783228	1.3705	0.805297	0.602354	1.07662	0.957904	0.703065	1.30511	0.415113	0.895523
Taurine	Ref	0.902896	0.682269	1.19487	0.953245	0.698982	1.3	0.890073	0.63494	1.24772	0.871976	0.5968	1.27403	0.502098	0.902548
Glycerophospholipids
lysoPC a C16:0	Ref	0.869728	0.657604	1.15028	0.820156	0.623577	1.07871	0.78487	0.58294	1.05675	0.854059	0.622641	1.17149	0.224241	0.844717
lysoPC a C16:1	Ref	0.844442	0.641698	1.11124	0.806052	0.607635	1.06926	0.75156	0.563874	1.00172	0.723641	0.536758	0.975592	0.0270327	0.650086
lysoPC a C17:0	Ref	0.88814	0.673542	1.17111	1.02879	0.775579	1.36466	0.934049	0.701414	1.24384	1.08108	0.798317	1.46398	0.601206	0.902548
lysoPC a C18:0	Ref	0.767965	0.588945	1.0014	0.880414	0.669515	1.15775	0.768712	0.576495	1.02502	0.828098	0.607355	1.12907	0.251069	0.844717
lysoPC a C18:1	Ref	0.980865	0.750016	1.28277	0.971223	0.733389	1.28619	0.90885	0.681763	1.21158	0.775629	0.567204	1.06064	0.113499	0.809892
lysoPC a C18:2	Ref	0.853337	0.649082	1.12187	0.99048	0.755375	1.29876	0.832591	0.622981	1.11273	0.934212	0.687629	1.26922	0.652124	0.902548
lysoPC a C20:3	Ref	0.971386	0.738847	1.27711	0.886545	0.665622	1.18079	0.869757	0.649032	1.16555	0.87432	0.635763	1.20239	0.308341	0.844717
lysoPC a C20:4	Ref	0.894146	0.679679	1.17629	0.916398	0.693988	1.21009	0.821272	0.607382	1.11048	0.939805	0.681094	1.29679	0.578247	0.902548
PC aa C28:1	Ref	1.26274	0.946584	1.6845	1.08246	0.806201	1.45338	1.30571	0.952523	1.78986	1.32874	0.970022	1.82012	0.112652	0.809892
PC aa C30:0	Ref	1.21995	0.9129	1.63027	1.16238	0.869609	1.55373	1.3079	0.968561	1.76614	1.27244	0.93628	1.72928	0.147093	0.809892
PC aa C32:0	Ref	1.20071	0.909613	1.58496	1.15993	0.875142	1.53739	1.20094	0.901395	1.60003	1.14254	0.846949	1.54128	0.445728	0.902548
PC aa C32:1	Ref	1.07102	0.809923	1.4163	1.194	0.903817	1.57734	0.945292	0.700061	1.27643	0.958978	0.705481	1.30356	0.626902	0.902548
PC aa C32:2	Ref	0.888346	0.666114	1.18472	0.980611	0.744518	1.29157	1.02184	0.76706	1.36124	0.945453	0.707289	1.26381	0.971814	0.984772
PC aa C32:3	Ref	0.885314	0.674102	1.1627	1.0324	0.784745	1.35821	0.974406	0.727369	1.30534	0.823599	0.594191	1.14158	0.392676	0.895523
PC aa C34:1	Ref	1.08779	0.821357	1.44064	1.20161	0.90769	1.5907	0.967246	0.725464	1.28961	0.966437	0.714752	1.30675	0.651979	0.902548
PC aa C34:2	Ref	0.997788	0.760578	1.30898	1.04871	0.798564	1.37722	1.00595	0.759598	1.3322	0.945918	0.698955	1.28014	0.777656	0.923647
PC aa C34:3	Ref	1.09519	0.818199	1.46597	1.03814	0.765284	1.40829	0.946478	0.685533	1.30675	0.879037	0.622303	1.24169	0.293875	0.844717
PC aa C34:4	Ref	0.854988	0.646658	1.13043	0.873292	0.657106	1.1606	0.737282	0.557308	0.975376	0.990863	0.746628	1.31499	0.612225	0.902548
PC aa C36:0	Ref	1.01545	0.773314	1.33339	0.88961	0.673213	1.17557	0.909457	0.687376	1.20329	1.02932	0.770854	1.37445	0.940124	0.97662
PC aa C36:1	Ref	0.857271	0.647387	1.1352	0.785677	0.593074	1.04083	1.05651	0.804103	1.38816	0.772247	0.576588	1.0343	0.318542	0.844717
PC aa C36:2	Ref	0.764355	0.581803	1.00419	0.912094	0.695871	1.1955	0.914724	0.698579	1.19774	0.747962	0.561748	0.995906	0.172612	0.809892
PC aa C36:3	Ref	0.921839	0.705767	1.20406	0.930919	0.713609	1.2144	0.805438	0.607892	1.06718	0.718787	0.537867	0.960561	0.0175453	0.53375
PC aa C36:4	Ref	0.799536	0.60359	1.05909	1.09889	0.835846	1.44471	1.02133	0.774268	1.34723	0.837758	0.611321	1.14807	0.682337	0.902548
PC aa C36:5	Ref	0.890656	0.675534	1.17428	0.881448	0.667052	1.16475	0.896951	0.673076	1.19529	1.18485	0.886859	1.58298	0.198121	0.844717
PC aa C36:6	Ref	0.926049	0.701218	1.22297	0.967995	0.73591	1.27327	0.925319	0.700345	1.22256	1.12282	0.845191	1.49164	0.464029	0.902548
PC aa C38:0	Ref	1.10725	0.839146	1.46102	1.06305	0.802978	1.40735	0.922169	0.682531	1.24594	1.10582	0.801454	1.52578	0.913092	0.97662
PC aa C38:3	Ref	0.868681	0.658625	1.14573	0.949858	0.729257	1.23719	0.820566	0.61483	1.09515	0.786228	0.577426	1.07054	0.128377	0.809892
PC aa C38:4	Ref	0.855532	0.652662	1.12146	0.931152	0.710957	1.21955	0.826974	0.622595	1.09844	0.861169	0.643367	1.1527	0.312829	0.844717
PC aa C38:5	Ref	1.05377	0.804881	1.37962	0.944949	0.718983	1.24193	0.878597	0.659661	1.17019	0.984724	0.738501	1.31304	0.6202	0.902548
PC aa C38:6	Ref	1.12277	0.849704	1.48358	1.06422	0.800919	1.41408	1.02853	0.769103	1.37548	1.10177	0.824085	1.47303	0.689953	0.902548
PC aa C40:2	Ref	0.873709	0.662564	1.15214	0.851592	0.644165	1.12581	0.800413	0.593405	1.07963	0.798839	0.579037	1.10208	0.163445	0.809892
PC aa C40:3	Ref	0.933137	0.706835	1.23189	0.906773	0.678987	1.21098	0.820676	0.602688	1.11751	0.840398	0.606105	1.16526	0.246314	0.844717
PC aa C40:4	Ref	1.09673	0.840993	1.43024	1.01688	0.77018	1.3426	0.931688	0.704402	1.23231	0.912832	0.687737	1.2116	0.3375	0.876064
PC aa C40:5	Ref	1.14016	0.863565	1.50535	0.789216	0.586891	1.06129	0.972914	0.724322	1.30682	0.828301	0.607528	1.1293	0.137914	0.809892
PC aa C40:6	Ref	1.11671	0.84472	1.47627	1.13035	0.852156	1.49937	0.969747	0.724081	1.29876	1.035	0.773998	1.384	0.906369	0.97662
PC aa C42:0	Ref	0.975437	0.740373	1.28513	0.894834	0.671866	1.1918	0.927939	0.69553	1.23801	1.04722	0.777082	1.41126	0.872213	0.974911
PC aa C42:1	Ref	0.968119	0.734556	1.27595	1.04192	0.797492	1.36125	0.909018	0.686201	1.20419	1.11314	0.834575	1.48469	0.620355	0.902548
PC aa C42:2	Ref	1.17381	0.889184	1.54954	1.18846	0.899945	1.56947	0.85105	0.630491	1.14876	1.0603	0.783236	1.43538	0.75895	0.923214
PC aa C42:4	Ref	0.839851	0.641889	1.09886	0.81064	0.614202	1.0699	0.747185	0.564681	0.988675	0.784478	0.593504	1.0369	0.0537526	0.750978
PC aa C42:5	Ref	0.999585	0.758797	1.31678	0.917471	0.682823	1.23275	0.91005	0.662566	1.24997	0.827254	0.590011	1.15989	0.235518	0.844717
PC aa C42:6	Ref	0.886296	0.671008	1.17066	0.967869	0.730899	1.28167	0.861856	0.64252	1.15607	0.949336	0.691688	1.30296	0.715419	0.902548
PC ae C30:0	Ref	0.945493	0.705028	1.26798	1.20133	0.885817	1.62923	1.20158	0.880786	1.63921	1.47476	1.06642	2.03945	0.0071272	0.53375
PC ae C30:2	Ref	1.10233	0.828191	1.4672	1.21778	0.90478	1.63906	1.14326	0.838323	1.55913	1.32743	0.952272	1.85037	0.111197	0.809892
PC ae C32:1	Ref	1.03377	0.790118	1.35255	0.981664	0.74099	1.30051	1.02761	0.773956	1.36441	1.16029	0.868139	1.55075	0.354465	0.882633
PC ae C32:2	Ref	1.20903	0.924967	1.58032	1.01492	0.770379	1.33709	0.98966	0.744033	1.31638	1.09209	0.812838	1.46728	0.976661	0.984772
PC ae C34:0	Ref	1.24537	0.942576	1.64545	1.24839	0.936294	1.66452	1.1483	0.86017	1.53295	1.29363	0.964657	1.7348	0.171592	0.809892
PC ae C34:1	Ref	1.18073	0.897859	1.55272	1.12047	0.851294	1.47475	1.12238	0.844478	1.49174	1.16452	0.86613	1.56571	0.427767	0.899855
PC ae C34:2	Ref	1.06082	0.814399	1.38182	0.887536	0.671519	1.17304	1.2549	0.958276	1.64333	1.14542	0.866847	1.51352	0.219974	0.844717
PC ae C34:3	Ref	1.00965	0.764703	1.33307	1.01142	0.768438	1.33123	0.929445	0.700311	1.23355	0.936212	0.701448	1.24955	0.526709	0.902548
PC ae C36:0	Ref	1.23532	0.944696	1.61535	1.06023	0.802019	1.40158	1.05814	0.798596	1.40203	1.28118	0.968494	1.69483	0.229409	0.844717
PC ae C36:1	Ref	1.18999	0.901442	1.57089	1.24386	0.938375	1.64881	1.14489	0.857499	1.52859	1.17835	0.889273	1.56141	0.348756	0.882633
PC ae C36:2	Ref	1.08567	0.824247	1.43001	1.2499	0.946956	1.64975	1.01915	0.762791	1.36166	1.25582	0.924618	1.70567	0.237998	0.844717
PC ae C36:3	Ref	0.952445	0.720078	1.2598	0.942516	0.710329	1.2506	1.09543	0.834506	1.43793	1.04222	0.782432	1.38827	0.54051	0.902548
PC ae C36:4	Ref	1.07276	0.81531	1.4115	1.04983	0.795053	1.38624	1.24114	0.933933	1.64939	1.0263	0.763231	1.38005	0.631495	0.902548
PC ae C36:5	Ref	1.01998	0.776342	1.34009	1.02412	0.768861	1.36413	1.00873	0.755544	1.34677	0.981491	0.726484	1.32601	0.892184	0.974911
PC ae C38:0	Ref	0.808647	0.608799	1.0741	1.03914	0.784785	1.37593	0.747341	0.552024	1.01177	1.00405	0.745772	1.35176	0.924673	0.97662
PC ae C38:2	Ref	0.917156	0.694063	1.21196	0.960303	0.724492	1.27287	0.987336	0.738343	1.3203	0.915593	0.672455	1.24664	0.729235	0.90778
PC ae C38:3	Ref	1.00723	0.763508	1.32874	1.05145	0.792246	1.39546	1.05233	0.792455	1.39743	1.07342	0.803269	1.43443	0.585912	0.902548
PC ae C38:4	Ref	1.21002	0.922263	1.58756	0.968228	0.732459	1.27989	1.25956	0.955178	1.66093	1.12042	0.839361	1.49559	0.417269	0.895523
PC ae C38:5	Ref	1.14273	0.878942	1.48569	0.861062	0.649487	1.14156	1.0969	0.831144	1.44762	0.99576	0.742722	1.33501	0.959195	0.983382
PC ae C38:6	Ref	0.995026	0.763322	1.29706	0.899145	0.678593	1.19138	0.880995	0.663759	1.16933	1.01258	0.753856	1.36009	0.813102	0.951251
PC ae C40:1	Ref	1.08277	0.821373	1.42735	0.973977	0.733285	1.29367	0.815205	0.604974	1.09849	0.979886	0.725035	1.32432	0.418393	0.895523
PC ae C40:2	Ref	1.14998	0.873875	1.51333	1.29334	0.976877	1.71233	1.03068	0.772131	1.3758	1.20114	0.887608	1.62543	0.403218	0.895523
PC ae C40:3	Ref	1.0834	0.825564	1.42178	0.953801	0.713267	1.27545	0.834762	0.618795	1.1261	1.10307	0.814013	1.49477	0.987408	0.9874
PC ae C40:4	Ref	1.08834	0.829998	1.42711	1.06127	0.809313	1.39166	0.915987	0.698838	1.20061	1.27458	0.965435	1.68271	0.283963	0.844717
PC ae C40:5	Ref	1.04664	0.797441	1.37371	0.923578	0.699674	1.21914	0.899024	0.682242	1.18469	1.12807	0.843103	1.50934	0.73741	0.908715
PC ae C40:6	Ref	0.88308	0.671821	1.16077	1.04562	0.795677	1.37407	0.969435	0.733272	1.28166	0.990255	0.738645	1.32757	0.86089	0.974911
PC ae C42:1	Ref	0.8099	0.616932	1.06323	0.928164	0.704589	1.22268	0.801566	0.604715	1.0625	0.801417	0.595614	1.07833	0.168769	0.809892
PC ae C42:2	Ref	0.843721	0.638385	1.1151	0.91247	0.691109	1.20473	0.914348	0.687885	1.21537	0.815909	0.606301	1.09798	0.303296	0.844717
PC ae C42:3	Ref	1.09073	0.817872	1.45462	0.920331	0.689932	1.22767	1.21666	0.899354	1.64591	0.917933	0.670307	1.25703	0.764267	0.923214
PC ae C42:4	Ref	1.15892	0.880914	1.52466	1.05687	0.800523	1.39529	0.991067	0.740444	1.32652	1.16085	0.869281	1.55022	0.596035	0.902548
PC ae C42:5	Ref	1.09277	0.8291	1.44028	0.928791	0.70161	1.22953	1.11724	0.842976	1.48073	1.13408	0.856264	1.50204	0.399199	0.895523
PC ae C44:4	Ref	1.16921	0.890936	1.5344	0.825995	0.619334	1.10162	0.939234	0.704765	1.25171	1.04911	0.77784	1.41498	0.818742	0.951251
PC ae C44:5	Ref	0.982238	0.75092	1.28481	0.97146	0.741615	1.27254	1.04161	0.796095	1.36283	1.06739	0.810467	1.40576	0.577748	0.902548
PC ae C44:6	Ref	1.03316	0.790528	1.35025	0.83012	0.63089	1.09227	1.03787	0.791017	1.36175	1.06408	0.808777	1.39998	0.677035	0.902548
Hexose
Hexose	Ref	0.972205	0.712513	1.32655	1.28138	0.919416	1.78584	1.29297	0.919853	1.81742	1.30321	0.924393	1.83727	0.0752232	0.809892
Sphingolipids
SM (OH) C14:1	Ref	1.44141	1.07281	1.93666	1.62426	1.20029	2.19798	1.53384	1.11686	2.10649	1.55597	1.12791	2.14647	0.0143516	0.53375
SM (OH) C16:1	Ref	0.884393	0.669962	1.16745	1.04482	0.782792	1.39455	1.14027	0.854028	1.52244	1.18075	0.883299	1.57837	0.112851	0.809892
SM (OH) C22:1	Ref	1.03123	0.776566	1.36941	0.854688	0.639756	1.14183	1.02329	0.761818	1.3745	1.04504	0.770051	1.41823	0.87219	0.974911
SM (OH) C22:2	Ref	0.800376	0.606751	1.05579	1.00549	0.764491	1.32247	0.960349	0.722744	1.27607	1.03909	0.776546	1.39039	0.55722	0.902548
SM (OH) C24:1	Ref	0.909433	0.691487	1.19607	0.997772	0.746994	1.33274	1.0801	0.806259	1.44695	1.0246	0.754323	1.39172	0.574894	0.902548
SM C16:0	Ref	1.0444	0.791736	1.3777	1.29523	0.983325	1.70606	1.01224	0.754144	1.35867	1.19284	0.891254	1.59649	0.285272	0.844717
SM C16:1	Ref	0.986452	0.750918	1.29586	0.842539	0.637606	1.11334	1.16911	0.885427	1.54368	0.924042	0.69223	1.23348	0.894973	0.974911
SM C18:0	Ref	0.941173	0.714393	1.23994	0.865877	0.653294	1.14763	1.06786	0.79796	1.42905	1.05497	0.7859	1.41615	0.535369	0.902548
SM C18:1	Ref	0.741265	0.569233	0.965287	0.720322	0.547208	0.948201	0.917144	0.694838	1.21057	0.877808	0.664539	1.15952	0.62826	0.902548
SM C20:2	Ref	0.984535	0.733898	1.32077	1.38388	0.998284	1.91842	1.19984	0.839779	1.71427	1.09735	0.747407	1.61113	0.7176	0.902548
SM C24:0	Ref	0.870913	0.661642	1.14637	1.09045	0.832136	1.42896	0.953677	0.721009	1.26143	1.02149	0.763841	1.36605	0.714795	0.902548
SM C24:1	Ref	0.97136	0.731217	1.29037	1.02269	0.765859	1.36566	1.17224	0.864996	1.58861	1.04823	0.769161	1.42854	0.47592	0.902548
1 Conditional logistic regression using fifths of the metabolite concentration (based on the distribution among controls) adjusted for exact age at blood collection (continuous), smoking status (never, past, current and unknown), alcohol intake grams/day (<10, 10-<20, 20-<40, ≥40 and unknown), marital status (not married or cohabiting, married or cohabiting and unknown) educational attainment (pr…
2 p-values marked in red were conventionally statistically significant (p<0.05). No tests were statistically significant after allowing for multiple testing using a false discovery rate controlling procedure at α = 0.05 (Benjamini-Hochberg)

## Sheet: Table S6
Table S6. The association between metabolite concentrations and risk of prostate cancer by time to diagnosis in 1077 matched case control sets1
Metabolites	≤5 years (cases, n=428)					>5 years (cases, n=649)					p-het2	padj-het2
	1 SD increase			p-trend2	padj-trend2	1 SD increase			p-trend2	padj-trend2
	OR	95% CI				OR	95% CI
		LL	UL				LL	UL
Acylcarnitines
C0	0.940721	0.811256	1.09085	0.418559	0.809013	0.923593	0.821332	1.03859	0.184313	0.996438	0.988058	0.9919
C2	0.861925	0.749287	0.991495	0.0375716	0.745594	0.986868	0.863086	1.1284	0.846708	0.996438	0.285889	0.989738
C3	1.13203	0.978784	1.30928	0.094718	0.745594	0.875207	0.67891	1.12826	0.303632	0.996438	0.165215	0.989738
C14:1	0.8731	0.770247	0.989689	0.0338345	0.745594	0.988543	0.823829	1.18619	0.90139	0.996438	0.343056	0.989738
C16	0.896356	0.782838	1.02633	0.113257	0.745594	1.11705	0.955425	1.30602	0.165097	0.996438	0.0908827	0.989738
C18:1	0.826169	0.698728	0.976855	0.0254892	0.745594	0.93213	0.803423	1.08146	0.353901	0.996438	0.516386	0.989738
C18:2	0.906615	0.782074	1.05099	0.193487	0.745594	1.00089	0.834725	1.20013	0.992338	0.9988	0.521281	0.989738
Amino acids
Alanine	1.07849	0.91762	1.26757	0.35922	0.809013	0.933565	0.821513	1.0609	0.291992	0.996438	0.216784	0.989738
Arginine	1.25016	1.00458	1.55578	0.0454012	0.745594	0.951615	0.807772	1.12107	0.553093	0.996438	0.151141	0.989738
Asparagine	1.02345	0.881699	1.18799	0.760556	0.927932	1.0139	0.889409	1.15582	0.836378	0.996438	0.917115	0.989738
Citrulline	0.732014	0.621484	0.862201	0.0001875	0.0244	1.02384	0.900391	1.16422	0.719285	0.996438	0.0009439	0.1098
Glutamate	0.946868	0.772468	1.16064	0.59913	0.870121	1.10593	0.938893	1.30268	0.228123	0.996438	0.175842	0.989738
Glutamine	0.922518	0.801823	1.06138	0.259622	0.772468	1.03862	0.919707	1.17291	0.541334	0.996438	0.247167	0.989738
Glycine	1.04272	0.897154	1.21191	0.585538	0.860614	1.00078	0.876488	1.1427	0.990807	0.9988	0.765887	0.989738
Histidine	0.933858	0.802381	1.08688	0.376753	0.809013	1.0536	0.922447	1.20341	0.441403	0.996438	0.309161	0.989738
Isoleucine	1.17459	1.01271	1.36235	0.0334317	0.745594	1.04326	0.913903	1.19092	0.530676	0.996438	0.306282	0.989738
Leucine	1.07657	0.936418	1.2377	0.299822	0.788587	1.04124	0.91345	1.18692	0.545204	0.996438	0.838343	0.989738
Lysine	1.0341	0.88974	1.20188	0.662057	0.884235	0.961681	0.848687	1.08972	0.540088	0.996438	0.448394	0.989738
Methionine	1.06001	0.921283	1.21964	0.415435	0.809013	0.970836	0.847876	1.11163	0.668385	0.996438	0.361518	0.989738
Ornithine	0.96161	0.791821	1.16781	0.692892	0.889829	1.04993	0.899193	1.22594	0.537759	0.996438	0.567238	0.989738
Phenylalanine	1.14022	0.979421	1.32742	0.090672	0.745594	1.00787	0.883048	1.15034	0.907467	0.996438	0.333959	0.989738
Proline	1.09721	0.95281	1.2635	0.197551	0.745594	1.06971	0.946711	1.20868	0.279577	0.996438	0.942484	0.989738
Serine	1.03231	0.893181	1.19312	0.666791	0.884235	1.05612	0.92385	1.20734	0.423812	0.996438	0.796536	0.989738
t4-OH-Pro	1.09365	0.952471	1.25574	0.204291	0.745594	1.14205	1.00968	1.29177	0.0345857	0.996438	0.52745	0.989738
Threonine	1.0328	0.896581	1.18972	0.65471	0.884235	1.03787	0.914518	1.17785	0.564783	0.996438	0.961136	0.989738
Tryptophan	1.06439	0.922369	1.22829	0.393077	0.809013	0.967519	0.853132	1.09724	0.606993	0.996438	0.390346	0.989738
Tyrosine	0.964537	0.833541	1.11612	0.627801	0.884235	1.01635	0.892602	1.15725	0.806594	0.996438	0.615768	0.989738
Valine	1.05459	0.908581	1.22406	0.484518	0.81313	1.0361	0.908747	1.1813	0.596128	0.996438	0.96536	0.989738
Biogenic amines
ADMA	1.0321	0.896808	1.18781	0.659393	0.884235	1.03861	0.902752	1.19492	0.596336	0.996438	0.823408	0.989738
Creatinine	0.986017	0.861671	1.12831	0.83777	0.949549	1.05419	0.927739	1.19787	0.41826	0.996438	0.469522	0.989738
Kynurenine	1.07845	0.928019	1.25328	0.32444	0.809013	1.01557	0.88737	1.16229	0.822437	0.996438	0.517918	0.989738
Sarcosine	1.02555	0.885348	1.18795	0.736623	0.916992	0.991846	0.879373	1.1187	0.893932	0.996438	0.715188	0.989738
SDMA	0.927711	0.792727	1.08568	0.349644	0.809013	0.978918	0.851664	1.12519	0.764265	0.996438	0.720335	0.989738
Taurine	0.861399	0.688228	1.07814	0.192607	0.745594	1.02804	0.853308	1.23855	0.771081	0.996438	0.196801	0.989738
Glycerophospholipids
lysoPC a C16:0	0.893979	0.756656	1.05622	0.187804	0.745594	1.0146	0.882127	1.16697	0.839081	0.996438	0.45551	0.989738
lysoPC a C16:1	0.877834	0.750004	1.02745	0.104651	0.745594	0.94911	0.832758	1.08172	0.433766	0.996438	0.627058	0.989738
lysoPC a C17:0	0.983928	0.838184	1.15501	0.842975	0.949549	1.04096	0.9138	1.18582	0.545898	0.996438	0.620249	0.989738
lysoPC a C18:0	0.872969	0.736574	1.03462	0.117044	0.745594	0.968283	0.846304	1.10784	0.638949	0.996438	0.451317	0.989738
lysoPC a C18:1	0.867183	0.728693	1.03199	0.108443	0.745594	0.923982	0.813513	1.04945	0.223606	0.996438	0.801104	0.989738
lysoPC a C18:2	0.945252	0.804893	1.11009	0.492386	0.81313	1.0028	0.878755	1.14435	0.966909	0.9988	0.746088	0.989738
lysoPC a C20:3	0.899351	0.766699	1.05495	0.192605	0.745594	0.941484	0.820439	1.08039	0.390467	0.996438	0.818677	0.989738
lysoPC a C20:4	0.875393	0.741654	1.03325	0.115648	0.745594	1.02468	0.883924	1.18786	0.746372	0.996438	0.451005	0.989738
PC aa C28:1	1.07601	0.921308	1.2567	0.354932	0.809013	1.153	1.00778	1.31915	0.0381902	0.996438	0.506005	0.989738
PC aa C30:0	1.05094	0.898889	1.22872	0.533189	0.81313	1.04004	0.913916	1.18357	0.551704	0.996438	0.866773	0.989738
PC aa C32:0	1.05623	0.902151	1.23663	0.496491	0.81313	1.00961	0.893277	1.14109	0.878336	0.996438	0.538202	0.989738
PC aa C32:1	0.994976	0.843844	1.17318	0.952217	0.96807	0.994727	0.873988	1.13215	0.936178	0.996438	0.911061	0.989738
PC aa C32:2	1.01858	0.876562	1.18361	0.810098	0.941242	1.00654	0.892348	1.13534	0.915513	0.996438	0.898973	0.989738
PC aa C32:3	1.06987	0.908767	1.25953	0.417326	0.809013	0.903981	0.781241	1.04601	0.175147	0.996438	0.210067	0.989738
PC aa C34:1	0.990068	0.839565	1.16755	0.90556	0.952434	0.964383	0.850779	1.09316	0.570623	0.996438	0.696139	0.989738
PC aa C34:2	0.977712	0.83463	1.14532	0.780086	0.939048	1.01516	0.895377	1.15097	0.814287	0.996438	0.760692	0.989738
PC aa C34:3	0.985947	0.82441	1.17914	0.876806	0.949549	0.936647	0.8125	1.07976	0.366977	0.996438	0.67028	0.989738
PC aa C34:4	0.997262	0.861748	1.15409	0.970653	0.9707	0.990895	0.874278	1.12307	0.886149	0.996438	0.714418	0.989738
PC aa C36:0	1.05181	0.899547	1.22985	0.526663	0.81313	0.994997	0.878967	1.12634	0.936815	0.996438	0.398859	0.989738
PC aa C36:1	0.975804	0.835635	1.13949	0.756885	0.927932	0.946917	0.843	1.06364	0.357749	0.996438	0.815066	0.989738
PC aa C36:2	0.940593	0.809349	1.09312	0.424432	0.809013	0.936972	0.832667	1.05434	0.279631	0.996438	0.962956	0.989738
PC aa C36:3	0.909674	0.779074	1.06217	0.231214	0.762335	0.923733	0.824151	1.03535	0.172846	0.996438	0.825155	0.989738
PC aa C36:4	0.926905	0.791389	1.08563	0.346598	0.809013	1.02103	0.891148	1.16984	0.764346	0.996438	0.709443	0.989738
PC aa C36:5	1.05844	0.905146	1.2377	0.476759	0.81313	1.03489	0.914844	1.17069	0.585615	0.996438	0.521826	0.989738
PC aa C36:6	1.08598	0.937535	1.25793	0.271382	0.783921	1.0109	0.896788	1.13953	0.859232	0.996438	0.306461	0.989738
PC aa C38:0	1.09373	0.922024	1.2974	0.30385	0.788587	0.957516	0.838474	1.09346	0.521572	0.996438	0.166358	0.989738
PC aa C38:3	0.926787	0.785908	1.09292	0.366116	0.809013	0.923478	0.814257	1.04735	0.215127	0.996438	0.875986	0.989738
PC aa C38:4	0.891343	0.766022	1.03717	0.136774	0.745594	0.963036	0.848273	1.09332	0.560707	0.996438	0.641548	0.989738
PC aa C38:5	0.991875	0.856291	1.14893	0.913374	0.952434	0.95495	0.839097	1.0868	0.484826	0.996438	0.39566	0.989738
PC aa C38:6	1.08325	0.930164	1.26153	0.303633	0.788587	0.987675	0.87375	1.11645	0.842785	0.996438	0.197252	0.989738
PC aa C40:2	1.06258	0.899963	1.25459	0.47383	0.81313	0.907108	0.789719	1.04195	0.167951	0.996438	0.158726	0.989738
PC aa C40:3	1.03696	0.871837	1.23335	0.681739	0.889829	0.907672	0.789102	1.04406	0.175002	0.996438	0.208137	0.989738
PC aa C40:4	0.939608	0.813266	1.08558	0.397839	0.809013	0.962912	0.854245	1.0854	0.53618	0.996438	0.845338	0.989738
PC aa C40:5	0.959588	0.814985	1.12985	0.620598	0.884235	0.92877	0.81239	1.06182	0.279346	0.996438	0.660584	0.989738
PC aa C40:6	1.03655	0.886347	1.21222	0.653083	0.884235	0.946452	0.836172	1.07128	0.383919	0.996438	0.341519	0.989738
PC aa C42:0	1.15344	0.991962	1.34119	0.0635848	0.745594	0.97576	0.855823	1.11251	0.713841	0.996438	0.136225	0.989738
PC aa C42:1	1.24274	1.06681	1.44768	0.0052654	0.3233	0.916212	0.806515	1.04083	0.178655	0.996438	0.0029328	0.1769
PC aa C42:2	1.12043	0.970693	1.29327	0.120283	0.745594	0.927712	0.812429	1.05935	0.267733	0.996438	0.0492094	0.989738
PC aa C42:4	0.94435	0.817698	1.09062	0.4358	0.81313	0.924194	0.823713	1.03693	0.179465	0.996438	0.773672	0.989738
PC aa C42:5	0.989382	0.831162	1.17772	0.904427	0.952434	0.919341	0.793865	1.06465	0.261335	0.996438	0.428071	0.989738
PC aa C42:6	0.995247	0.85667	1.15624	0.950341	0.96807	0.956026	0.832962	1.09727	0.522415	0.996438	0.635859	0.989738
PC ae C30:0	1.17283	0.983111	1.39915	0.0766002	0.745594	1.1627	1.00864	1.34029	0.0376531	0.996438	0.943033	0.989738
PC ae C30:2	1.11381	0.939723	1.32014	0.213866	0.745594	1.12516	0.97057	1.30438	0.117856	0.996438	0.835589	0.989738
PC ae C32:1	1.08179	0.924553	1.26577	0.326563	0.809013	1.01228	0.895951	1.14372	0.844608	0.996438	0.563792	0.989738
PC ae C32:2	1.10642	0.943902	1.29693	0.212139	0.745594	0.979702	0.866351	1.10788	0.743757	0.996438	0.230166	0.989738
PC ae C34:0	1.10612	0.955879	1.27997	0.175698	0.745594	1.05806	0.934408	1.19808	0.373433	0.996438	0.723878	0.989738
PC ae C34:1	1.06895	0.918759	1.24369	0.388072	0.809013	1.01076	0.892912	1.14415	0.865676	0.996438	0.686123	0.989738
PC ae C34:2	1.05346	0.91135	1.21773	0.481181	0.81313	1.04591	0.929955	1.17632	0.45404	0.996438	0.991919	0.9919
PC ae C34:3	1.01967	0.881286	1.17979	0.793486	0.939048	0.974658	0.866354	1.0965	0.669311	0.996438	0.549676	0.989738
PC ae C36:0	1.12734	0.972283	1.30713	0.112365	0.745594	1.01926	0.90442	1.14867	0.754485	0.996438	0.205206	0.989738
PC ae C36:1	1.05173	0.910234	1.21522	0.493894	0.81313	1.03276	0.91539	1.16517	0.600527	0.996438	0.955135	0.989738
PC ae C36:2	1.05196	0.903732	1.22449	0.513323	0.81313	1.03193	0.903843	1.17817	0.642067	0.996438	0.973708	0.989928
PC ae C36:3	1.04436	0.896493	1.21661	0.577392	0.859059	0.984108	0.874295	1.10771	0.790719	0.996438	0.633405	0.989738
PC ae C36:4	0.988238	0.848096	1.15154	0.879476	0.949549	1.03904	0.914735	1.18024	0.555789	0.996438	0.81247	0.989738
PC ae C36:5	0.985174	0.843314	1.1509	0.850645	0.949549	1.02536	0.901245	1.16657	0.703611	0.996438	0.946612	0.989738
PC ae C38:0	1.06035	0.905303	1.24194	0.467536	0.81313	0.952871	0.838005	1.08348	0.461366	0.996438	0.169101	0.989738
PC ae C38:2	1.09091	0.930613	1.27881	0.283238	0.785236	0.9528	0.834749	1.08754	0.473725	0.996438	0.256439	0.989738
PC ae C38:3	1.0541	0.910967	1.21972	0.479205	0.81313	1.01667	0.899056	1.14967	0.792129	0.996438	0.951066	0.989738
PC ae C38:4	1.00348	0.870448	1.15684	0.961839	0.969749	1.03073	0.91053	1.16681	0.632319	0.996438	0.801658	0.989738
PC ae C38:5	0.986995	0.848408	1.14822	0.865347	0.949549	0.993878	0.876279	1.12726	0.923853	0.996438	0.792099	0.989738
PC ae C38:6	1.05567	0.901702	1.23593	0.500605	0.81313	1.00086	0.88094	1.1371	0.989483	0.9988	0.372975	0.989738
PC ae C40:1	1.05034	0.893099	1.23527	0.552774	0.832612	0.9409	0.827292	1.07011	0.353469	0.996438	0.170086	0.989738
PC ae C40:2	1.09191	0.939066	1.26963	0.253111	0.771955	1.01675	0.8936	1.15688	0.800871	0.996438	0.478801	0.989738
PC ae C40:3	1.11101	0.948317	1.30162	0.192542	0.745594	0.979157	0.859349	1.11567	0.751767	0.996438	0.379984	0.989738
PC ae C40:4	1.09697	0.957541	1.2567	0.182067	0.745594	1.00009	0.888215	1.12606	0.998776	0.9988	0.391512	0.989738
PC ae C40:5	1.09939	0.951007	1.27092	0.20023	0.745594	0.980229	0.862165	1.11446	0.760389	0.996438	0.219352	0.989738
PC ae C40:6	1.12346	0.968453	1.30327	0.124346	0.745594	0.98799	0.868801	1.12353	0.853855	0.996438	0.185189	0.989738
PC ae C42:1	0.981718	0.83908	1.1486	0.817824	0.941242	0.973764	0.86416	1.09727	0.662568	0.996438	0.810105	0.989738
PC ae C42:2	1.02689	0.881509	1.19625	0.733322	0.916992	0.919503	0.812351	1.04079	0.18433	0.996438	0.246786	0.989738
PC ae C42:3	1.09352	0.930961	1.28445	0.276272	0.783921	0.927369	0.811751	1.05945	0.267048	0.996438	0.113753	0.989738
PC ae C42:4	1.09873	0.947999	1.27343	0.211066	0.745594	0.995915	0.880274	1.12675	0.948174	0.996438	0.441203	0.989738
PC ae C42:5	1.12123	0.973877	1.29089	0.111441	0.745594	0.972323	0.860014	1.0993	0.654008	0.996438	0.172985	0.989738
PC ae C44:4	1.02699	0.884362	1.19261	0.727047	0.916992	0.978525	0.864079	1.10813	0.732289	0.996438	0.803022	0.989738
PC ae C44:5	1.06165	0.92313	1.22095	0.401665	0.809013	0.977136	0.86719	1.10102	0.704105	0.996438	0.435071	0.989738
PC ae C44:6	1.0856	0.943261	1.24941	0.252055	0.771955	0.99636	0.88444	1.12244	0.952165	0.996438	0.396476	0.989738
Hexose
Hexose	1.03734	0.867565	1.24033	0.687684	0.889829	1.00963	0.852564	1.19564	0.91151	0.996438	0.791492	0.989738
Sphingolipids
SM (OH) C14:1	1.10562	0.952096	1.28389	0.188054	0.745594	1.14194	0.993111	1.31306	0.0624717	0.996438	0.624936	0.989738
SM (OH) C16:1	1.08592	0.943221	1.2502	0.251495	0.771955	1.09321	0.958763	1.2465	0.183188	0.996438	0.805009	0.989738
SM (OH) C22:1	0.955021	0.827095	1.10273	0.530517	0.81313	1.01823	0.888005	1.16754	0.795862	0.996438	0.454711	0.989738
SM (OH) C22:2	1.03516	0.89855	1.19255	0.632234	0.884235	1.05488	0.923819	1.20453	0.429932	0.996438	0.764762	0.989738
SM (OH) C24:1	0.990929	0.858757	1.14344	0.900713	0.952434	1.00406	0.870681	1.15786	0.955611	0.996438	0.923856	0.989738
SM C16:0	1.07078	0.926	1.2382	0.356165	0.809013	1.01706	0.894141	1.15687	0.796893	0.996438	0.667982	0.989738
SM C16:1	1.01909	0.885093	1.17337	0.792636	0.939048	1.01522	0.895689	1.15071	0.813128	0.996438	0.918444	0.989738
SM C18:0	1.04954	0.901886	1.22138	0.531928	0.81313	1.04761	0.923232	1.18874	0.470735	0.996438	0.957234	0.989738
SM C18:1	1.00519	0.870425	1.16082	0.943797	0.96807	1.00478	0.888143	1.13672	0.939675	0.996438	0.94708	0.989738
SM C20:2	1.02412	0.851319	1.23199	0.800463	0.939048	0.961914	0.798794	1.15834	0.682122	0.996438	0.875947	0.989738
SM C24:0	0.986789	0.84811	1.14814	0.863352	0.949549	1.00691	0.887703	1.14213	0.914689	0.996438	0.845287	0.989738
SM C24:1	1.1024	0.942095	1.28998	0.223997	0.759111	0.996087	0.86816	1.14286	0.955415	0.996438	0.299867	0.989738
1Adjusted for exact age at blood collection (continuous), smoking status (never, past, current and unknown), alcohol intake grams/day (<10, 10-<20, 20-<40, ≥40 and unknown), marital status (not married or cohabiting, married or cohabiting and unknown) educational attainment (primary or none, secondary, degree level and unknown) and body mass index kg/m² (fourths of the distribution; unknown)
2p-values marked in red were conventionally statistically significant (p<0.05). p-values marked in bold were statistically significant after allowing for multiple testing using a false discovery rate controlling procedure at α = 0.05 (Benjamini-Hochberg) and correspond to padj<0.05 also marked in red

## Sheet: Table S7
Table S7. The association between metabolite concentrations and risk of prostate cancer by histological grade in 902 matched case control sets1
Metabolites	Low-intermediate grade2 (cases, n=778)					High grade2 (cases, n=124)					p-het3	padj-het
	1 SD increase			p-trend3	padj-trend	1 SD increase			p-trend3	padj-trend
	OR	95% CI				OR	95% CI
		LL	UL				LL	UL
Acylcarnitines
C0	0.9351	0.838111	1.04331	0.229736	0.990922	0.70077	0.511899	0.959328	0.0264801	0.179287	0.481603	0.828225
C2	0.887977	0.793534	0.99366	0.0383762	0.990922	0.932101	0.692207	1.25513	0.643257	0.740402	0.555177	0.840607
C3	0.998454	0.870548	1.14515	0.982355	0.990922	1.06301	0.63608	1.77649	0.815601	0.850455	0.459572	0.828225
C14:1	0.891556	0.789769	1.00646	0.0634775	0.990922	0.706719	0.493151	1.01278	0.0586504	0.224982	0.36879	0.801461
C16	0.938093	0.831678	1.05812	0.298206	0.990922	1.10429	0.747953	1.63039	0.617759	0.731763	0.178991	0.682437
C18:1	0.847641	0.743187	0.966777	0.0137581	0.990922	0.816474	0.554659	1.20187	0.304028	0.515111	0.787882	0.957398
C18:2	0.96053	0.842024	1.09572	0.548909	0.990922	0.671619	0.4056	1.11211	0.121862	0.288657	0.241365	0.70121
Amino acids
Alanine	0.979529	0.870618	1.10207	0.730902	0.990922	1.1833	0.841625	1.66368	0.332971	0.541023	0.237479	0.70121
Arginine	1.03127	0.879919	1.20866	0.703748	0.990922	1.18322	0.819287	1.7088	0.369661	0.550029	0.584265	0.840607
Asparagine	1.00147	0.895613	1.11983	0.979461	0.990922	1.12815	0.789817	1.61143	0.507413	0.677233	0.779088	0.957398
Citrulline	0.914358	0.816608	1.02381	0.120647	0.990922	0.90289	0.637186	1.27939	0.565665	0.725519	0.595888	0.840607
Glutamate	1.06838	0.921131	1.23918	0.382	0.990922	0.901835	0.605353	1.34352	0.61143	0.731763	0.775947	0.957398
Glutamine	1.03011	0.924829	1.14738	0.589649	0.990922	0.834128	0.625403	1.11251	0.217081	0.414228	0.157856	0.631645
Glycine	1.04276	0.928367	1.17125	0.480021	0.990922	0.996391	0.745088	1.33245	0.980549	0.988603	0.401139	0.801461
Histidine	1.01759	0.904474	1.14484	0.771834	0.990922	0.925005	0.676904	1.26404	0.624632	0.732704	0.623743	0.840607
Isoleucine	1.09558	0.975366	1.23061	0.123721	0.990922	0.962992	0.717674	1.29217	0.801526	0.843062	0.888092	0.973379
Leucine	1.06142	0.946249	1.19061	0.309081	0.990922	0.869333	0.650091	1.16251	0.344974	0.541023	0.520416	0.840607
Lysine	0.975513	0.871576	1.09185	0.66625	0.990922	0.918822	0.675683	1.24945	0.589295	0.731763	0.965422	0.973379
Methionine	1.02649	0.908334	1.16003	0.675142	0.990922	1.07852	0.801797	1.45074	0.617306	0.731763	0.730404	0.918647
Ornithine	0.994031	0.861688	1.1467	0.934544	0.990922	0.991682	0.681724	1.44257	0.965159	0.981287	0.96146	0.973379
Phenylalanine	1.04125	0.926914	1.16969	0.495802	0.990922	1.16288	0.833814	1.62181	0.373946	0.550029	0.628495	0.840607
Proline	1.088	0.972632	1.21706	0.140279	0.990922	0.999136	0.751816	1.32782	0.995248	0.9952	0.633913	0.840607
Serine	0.99807	0.889854	1.11945	0.973689	0.990922	1.18643	0.852201	1.65175	0.311247	0.520088	0.660989	0.857894
t4-OH-Pro	1.08146	0.972502	1.20262	0.148363	0.990922	1.04363	0.785412	1.38674	0.768415	0.843062	0.861528	0.973379
Threonine	1.00522	0.903044	1.11895	0.924207	0.990922	1.18925	0.864181	1.63658	0.287368	0.500897	0.406701	0.801461
Tryptophan	1.0399	0.928857	1.16421	0.497131	0.990922	0.890412	0.659971	1.20132	0.44749	0.620398	0.722269	0.917923
Tyrosine	0.97289	0.866146	1.09279	0.642991	0.990922	1.05195	0.788148	1.40406	0.73098	0.810745	0.466157	0.828225
Valine	1.02708	0.913223	1.15514	0.655777	0.990922	0.764276	0.559497	1.044	0.0911529	0.252676	0.579622	0.840607
Biogenic amines
ADMA	1.04678	0.933357	1.17399	0.434593	0.990922	1.12456	0.809102	1.56302	0.484627	0.656902	0.91642	0.973379
Creatinine	1.07154	0.962173	1.19334	0.208412	0.990922	0.968051	0.718052	1.30509	0.831302	0.85948	0.448461	0.828225
Kynurenine	1.05923	0.942708	1.19015	0.333185	0.990922	1.0452	0.756946	1.44321	0.788308	0.843062	0.945844	0.973379
Sarcosine	0.969683	0.871182	1.07932	0.573226	0.990922	1.06097	0.779791	1.44353	0.706384	0.792776	0.370106	0.801461
SDMA	0.970415	0.859514	1.09563	0.627661	0.990922	1.08426	0.771207	1.5244	0.641644	0.740402	0.59621	0.840607
Taurine	0.945283	0.800256	1.11659	0.50785	0.990922	0.850374	0.489265	1.478	0.565503	0.725519	0.627294	0.840607
Glycerophospholipids
lysoPC a C16:0	0.9548	0.840716	1.08437	0.476204	0.990922	0.759095	0.509255	1.13151	0.175949	0.357663	0.465023	0.828225
lysoPC a C16:1	0.938203	0.835669	1.05332	0.280016	0.990922	0.664671	0.449624	0.982569	0.0405464	0.192854	0.40731	0.801461
lysoPC a C17:0	1.01275	0.90036	1.13918	0.83278	0.990922	0.872338	0.615925	1.2355	0.441829	0.620398	0.278346	0.731221
lysoPC a C18:0	0.924979	0.816116	1.04836	0.222206	0.990922	0.705259	0.476668	1.04347	0.0806286	0.252676	0.277102	0.731221
lysoPC a C18:1	0.893375	0.791728	1.00807	0.0673222	0.990922	0.844198	0.593617	1.20056	0.345864	0.541023	0.952353	0.973379
lysoPC a C18:2	0.954779	0.847142	1.07609	0.448285	0.990922	1.04474	0.742638	1.46973	0.801561	0.843062	0.901914	0.973379
lysoPC a C20:3	0.9127	0.809507	1.02905	0.135639	0.990922	0.832926	0.566413	1.22484	0.352809	0.54483	0.882664	0.973379
lysoPC a C20:4	0.950029	0.837556	1.07761	0.425231	0.990922	0.86115	0.594704	1.24697	0.428697	0.615311	0.518637	0.840607
PC aa C28:1	1.05638	0.939219	1.18816	0.360453	0.990922	0.953331	0.656902	1.38352	0.801414	0.843062	0.851669	0.973379
PC aa C30:0	1.03283	0.920731	1.15859	0.581554	0.990922	0.796727	0.562016	1.12946	0.201866	0.4038	0.671425	0.862219
PC aa C32:0	0.993944	0.887047	1.11372	0.916666	0.990922	0.776552	0.558653	1.07944	0.132319	0.2989	0.610637	0.840607
PC aa C32:1	1.00568	0.893832	1.13154	0.92492	0.990922	0.77581	0.540218	1.11415	0.169243	0.349871	0.91813	0.973379
PC aa C32:2	1.04298	0.937286	1.1606	0.440155	0.990922	0.587393	0.398207	0.866458	0.007303	0.1098	0.138569	0.629352
PC aa C32:3	0.993684	0.872558	1.13163	0.923897	0.990922	0.521765	0.345369	0.788253	0.0020001	0.105733	0.0749019	0.612033
PC aa C34:1	0.95288	0.846524	1.0726	0.424103	0.990922	0.857881	0.615236	1.19622	0.366156	0.550029	0.627009	0.840607
PC aa C34:2	0.966113	0.860799	1.08431	0.558265	0.990922	0.787518	0.538844	1.15095	0.217279	0.414228	0.951879	0.973379
PC aa C34:3	0.987203	0.866888	1.12422	0.845997	0.990922	0.55831	0.363248	0.85812	0.0078683	0.1098	0.226087	0.70121
PC aa C34:4	1.02336	0.919237	1.13927	0.673219	0.990922	0.563436	0.387821	0.818575	0.0026087	0.105733	0.0604163	0.612033
PC aa C36:0	1.00265	0.894438	1.12394	0.963828	0.990922	0.820032	0.622969	1.07943	0.157099	0.336249	0.304069	0.766447
PC aa C36:1	0.950491	0.850245	1.06256	0.371903	0.990922	0.809223	0.598735	1.09371	0.168456	0.349871	0.823762	0.973379
PC aa C36:2	0.910826	0.816369	1.01621	0.0945133	0.990922	0.739848	0.520414	1.05181	0.0932323	0.252676	0.867684	0.973379
PC aa C36:3	0.90013	0.807276	1.00366	0.0582073	0.990922	0.702291	0.500306	0.985823	0.0411036	0.192854	0.953903	0.973379
PC aa C36:4	0.966504	0.859862	1.08637	0.567892	0.990922	0.645691	0.433357	0.962064	0.031551	0.179287	0.215853	0.70121
PC aa C36:5	1.03974	0.925533	1.16803	0.511575	0.990922	0.852515	0.630206	1.15324	0.300635	0.515111	0.468003	0.828225
PC aa C36:6	1.05544	0.945512	1.17816	0.336277	0.990922	0.752466	0.560186	1.01075	0.0588946	0.224982	0.139026	0.629352
PC aa C38:0	0.995125	0.88075	1.12435	0.937472	0.990922	0.773115	0.562863	1.06191	0.112048	0.284667	0.234906	0.70121
PC aa C38:3	0.924377	0.823791	1.03724	0.180954	0.990922	0.603968	0.408723	0.892482	0.0113768	0.126436	0.56285	0.840607
PC aa C38:4	0.940227	0.84239	1.04943	0.271588	0.990922	0.589175	0.400751	0.866192	0.0071339	0.1098	0.140996	0.629352
PC aa C38:5	0.977664	0.870751	1.0977	0.702241	0.990922	0.619317	0.439287	0.873128	0.0062537	0.1098	0.0903131	0.612033
PC aa C38:6	1.00728	0.900312	1.12697	0.899163	0.990922	0.852994	0.636469	1.14318	0.287201	0.500897	0.505588	0.840607
PC aa C40:2	0.998606	0.879508	1.13383	0.982827	0.990922	0.770398	0.551839	1.07552	0.125448	0.288657	0.253605	0.719516
PC aa C40:3	0.968552	0.850175	1.10341	0.630931	0.990922	0.709464	0.495885	1.01503	0.060338	0.224982	0.266215	0.731221
PC aa C40:4	0.965934	0.86987	1.07261	0.516663	0.990922	0.611496	0.429168	0.871285	0.0064751	0.1098	0.135519	0.629352
PC aa C40:5	0.984976	0.872118	1.11244	0.807372	0.990922	0.572108	0.397832	0.822726	0.0025894	0.105733	0.048278	0.59048
PC aa C40:6	0.98211	0.877093	1.0997	0.754397	0.990922	0.78745	0.58282	1.06393	0.119621	0.288657	0.482027	0.828225
PC aa C42:0	1.06143	0.944848	1.1924	0.315235	0.990922	0.834625	0.620245	1.1231	0.23268	0.43676	0.0812417	0.612033
PC aa C42:1	1.05742	0.943124	1.18557	0.338751	0.990922	0.789491	0.584593	1.06621	0.123121	0.288657	0.0726295	0.612033
PC aa C42:2	0.973613	0.868857	1.091	0.645213	0.990922	0.91685	0.688261	1.22136	0.552971	0.725441	0.843771	0.973379
PC aa C42:4	0.951175	0.855821	1.05716	0.353027	0.990922	0.697492	0.51218	0.949851	0.0222247	0.179287	0.10575	0.629352
PC aa C42:5	0.99773	0.873301	1.13989	0.973318	0.990922	0.662913	0.453542	0.968937	0.0337612	0.179287	0.149639	0.629352
PC aa C42:6	0.987167	0.877436	1.11062	0.829904	0.990922	0.587239	0.378449	0.911217	0.0175619	0.162957	0.0787496	0.612033
PC ae C30:0	1.16287	1.02379	1.32084	0.0202501	0.990922	0.912086	0.610613	1.3624	0.653096	0.744656	0.406568	0.801461
PC ae C30:2	1.09607	0.96285	1.24772	0.165326	0.990922	0.901359	0.602604	1.34823	0.613193	0.731763	0.524519	0.840607
PC ae C32:1	1.03635	0.925871	1.16002	0.534706	0.990922	0.761047	0.553414	1.04658	0.092984	0.252676	0.320351	0.766447
PC ae C32:2	1.02037	0.910123	1.14396	0.729632	0.990922	0.764121	0.571681	1.02134	0.0691677	0.241211	0.200162	0.70121
PC ae C34:0	1.02985	0.922201	1.15006	0.60158	0.990922	0.917446	0.669798	1.25666	0.591433	0.731763	0.792612	0.957398
PC ae C34:1	1.02386	0.913214	1.14792	0.686116	0.990922	0.814809	0.591066	1.12325	0.211163	0.414228	0.593276	0.840607
PC ae C34:2	1.04369	0.936476	1.16317	0.439411	0.990922	0.733399	0.533511	1.00818	0.0561583	0.224982	0.100671	0.629352
PC ae C34:3	1.00666	0.903342	1.12178	0.904437	0.990922	0.662968	0.488533	0.899688	0.0083264	0.1098	0.0168514	0.57035
PC ae C36:0	1.00222	0.897227	1.1195	0.968678	0.990922	0.961798	0.72356	1.27848	0.788524	0.843062	0.942171	0.973379
PC ae C36:1	1.0216	0.915246	1.14031	0.703207	0.990922	0.859664	0.633954	1.16573	0.330498	0.541023	0.646379	0.847966
PC ae C36:2	1.00997	0.897312	1.13678	0.869388	0.990922	0.860721	0.607043	1.22041	0.399846	0.580662	0.536983	0.840607
PC ae C36:3	1.00644	0.899571	1.12601	0.910717	0.990922	0.70613	0.519598	0.959626	0.0261963	0.179287	0.121057	0.629352
PC ae C36:4	0.998272	0.894346	1.11427	0.975399	0.990922	0.694489	0.487577	0.989208	0.0433742	0.196104	0.160503	0.631645
PC ae C36:5	1.00268	0.894514	1.12393	0.963313	0.990922	0.691585	0.49989	0.956789	0.0259682	0.179287	0.0735928	0.612033
PC ae C38:0	0.986967	0.875392	1.11276	0.830294	0.990922	0.764498	0.567288	1.03026	0.0777163	0.252676	0.237514	0.70121
PC ae C38:2	1.00796	0.894575	1.13571	0.89643	0.990922	0.735043	0.51187	1.05552	0.0954535	0.253283	0.228456	0.70121
PC ae C38:3	1.01251	0.906192	1.1313	0.826181	0.990922	0.735543	0.515054	1.05042	0.0911433	0.252676	0.314104	0.766447
PC ae C38:4	1.00169	0.901052	1.11358	0.975001	0.990922	0.723507	0.506283	1.03393	0.0756052	0.252676	0.131694	0.629352
PC ae C38:5	0.989513	0.886489	1.10451	0.850928	0.990922	0.633987	0.450319	0.892567	0.0090236	0.1098	0.048361	0.59048
PC ae C38:6	1.01539	0.904357	1.14005	0.796072	0.990922	0.701682	0.510078	0.965259	0.0294604	0.179287	0.0884386	0.612033
PC ae C40:1	0.957331	0.84981	1.07846	0.473138	0.990922	0.785474	0.566379	1.08932	0.14784	0.327847	0.337939	0.777808
PC ae C40:2	0.989733	0.881705	1.111	0.861069	0.990922	0.892393	0.649035	1.227	0.483446	0.656902	0.540595	0.840607
PC ae C40:3	1.01189	0.897087	1.14139	0.847397	0.990922	0.818229	0.586221	1.14206	0.238325	0.440494	0.317169	0.766447
PC ae C40:4	1.04252	0.940596	1.1555	0.427583	0.990922	0.73694	0.534335	1.01637	0.0627459	0.224982	0.0482315	0.59048
PC ae C40:5	1.03724	0.928029	1.1593	0.519492	0.990922	0.657533	0.469695	0.920489	0.0145794	0.148433	0.0187425	0.57035
PC ae C40:6	1.03473	0.924463	1.15814	0.552643	0.990922	0.8022	0.591399	1.08814	0.156509	0.336249	0.128645	0.629352
PC ae C42:1	0.963075	0.858032	1.08098	0.523135	0.990922	0.895205	0.674153	1.18874	0.444223	0.620398	0.818833	0.973379
PC ae C42:2	0.936761	0.834137	1.05201	0.269813	0.990922	0.790008	0.588665	1.06022	0.116323	0.288657	0.448758	0.828225
PC ae C42:3	0.967068	0.858166	1.08979	0.58276	0.990922	0.826727	0.585443	1.16745	0.279847	0.500897	0.365024	0.801461
PC ae C42:4	1.06458	0.952237	1.19017	0.271406	0.990922	0.761799	0.560422	1.03554	0.0823819	0.252676	0.028878	0.587633
PC ae C42:5	1.06586	0.956708	1.18746	0.247244	0.990922	0.764582	0.563215	1.03794	0.0852202	0.252676	0.0237813	0.58072
PC ae C44:4	0.993693	0.892314	1.10659	0.908258	0.990922	0.733212	0.500744	1.0736	0.110722	0.284667	0.213004	0.70121
PC ae C44:5	1.04501	0.941191	1.16028	0.409554	0.990922	0.726127	0.528353	0.997933	0.0485275	0.211321	0.037434	0.59048
PC ae C44:6	1.07275	0.963925	1.19387	0.198179	0.990922	0.735903	0.555126	0.975551	0.033002	0.179287	0.0065734	0.57035
Hexose
Hexose	0.919935	0.794341	1.06539	0.265166	0.990922	1.48095	0.981974	2.23346	0.0610423	0.224982	0.0125736	0.57035
Sphingolipids
SM (OH) C14:1	1.05802	0.940592	1.19012	0.347401	0.990922	0.965309	0.67189	1.38687	0.848544	0.869891	0.497374	0.840607
SM (OH) C16:1	1.04252	0.933291	1.16453	0.460904	0.990922	0.936183	0.6627	1.32253	0.708325	0.792776	0.388882	0.801461
SM (OH) C22:1	0.917486	0.815068	1.03277	0.153868	0.990922	0.675097	0.465859	0.978313	0.0379123	0.192658	0.379092	0.801461
SM (OH) C22:2	0.976949	0.872069	1.09444	0.687325	0.990922	0.853372	0.616385	1.18148	0.339442	0.541023	0.602441	0.840607
SM (OH) C24:1	0.926348	0.821309	1.04482	0.212794	0.990922	0.668421	0.463175	0.964617	0.031362	0.179287	0.330865	0.776342
SM C16:0	0.987516	0.880561	1.10746	0.829935	0.990922	0.908751	0.683303	1.20858	0.510717	0.677233	0.48125	0.828225
SM C16:1	0.963436	0.86417	1.07411	0.501958	0.990922	0.863321	0.624285	1.19388	0.374242	0.550029	0.957649	0.973379
SM C18:0	0.993309	0.886331	1.1132	0.908073	0.990922	0.914393	0.654915	1.27668	0.599196	0.731763	0.999453	0.9995
SM C18:1	0.95447	0.85633	1.06386	0.399914	0.990922	0.910899	0.659611	1.25792	0.570939	0.725519	0.856053	0.973379
SM C20:2	1.0199	0.87463	1.18929	0.80159	0.990922	0.784466	0.516742	1.1909	0.254405	0.463236	0.281717	0.731221
SM C24:0	0.962301	0.859076	1.07793	0.506836	0.990922	0.636616	0.436959	0.9275	0.0186757	0.162957	0.196732	0.70121
SM C24:1	0.999626	0.885199	1.12885	0.995188	0.9952	0.741874	0.524746	1.04885	0.0910234	0.252676	0.148743	0.629352
1Adjusted for exact age at blood collection (continuous), smoking status (never, past, current and unknown), alcohol intake grams/day (<10, 10-<20, 20-<40, ≥40 and unknown), marital status (not married or cohabiting, married or cohabiting and unknown) educational attainment (primary or none, secondary, degree level and unknown) and body mass index kg/m² (fourths of the distribution; unknown)
2Low-intermediate: Gleason score <8 or coded as well, moderately or poorly differentiated tumours. High grade: Gleason score ≥8 or coded as undifferentiated tumours
3p-values marked in red were conventionally statistically significant (p<0.05). No tests were statistically significant after allowing for multiple testing using a false discovery rate controlling procedure at α = 0.05 (Benjamini-Hochberg)

## Sheet: Table S8
Table S8. The association between metabolite concentrations and risk of prostate cancer by stage in 664 matched case control sets1
Metabolites	Localised2 (cases, n=456)					Advanced2 (cases, n=208)					p-het3	padj-het3
	1 SD increase			p-trend3	padj-trend3	1 SD increase			p-trend3	padj-trend3
	OR	95% CI				OR	95% CI
		LL	UL				LL	UL
Acylcarnitines
C0	0.947266	0.813584	1.10291	0.485198	0.935588	0.788472	0.631333	0.984723	0.0361068	0.112928	0.131363	0.276393
C2	0.900584	0.775738	1.04552	0.169047	0.935588	0.789497	0.622498	1.0013	0.0512635	0.1464	0.379438	0.564473
C3	0.831705	0.678263	1.01986	0.0765638	0.935588	1.20356	0.924668	1.56656	0.168318	0.345542	0.0305697	0.113127
C14:1	0.961248	0.807971	1.1436	0.655641	0.935588	0.769221	0.617153	0.958759	0.0195579	0.0841379	0.141516	0.283
C16	0.946223	0.803177	1.11474	0.508603	0.935588	0.997116	0.798032	1.24587	0.979725	0.9797	0.872541	0.933728
C18:1	0.927927	0.778715	1.10573	0.40299	0.935588	0.671915	0.493784	0.914307	0.0114063	0.0732	0.0894239	0.222588
C18:2	1.06731	0.895321	1.27233	0.467471	0.935588	0.683165	0.514302	0.907472	0.0085334	0.061	0.0097728	0.0621619
Amino acids
Alanine	0.969658	0.835336	1.12558	0.685479	0.935588	0.951388	0.737233	1.22775	0.701722	0.861076	0.724658	0.859804
Arginine	1.07188	0.836098	1.37417	0.583914	0.935588	0.884519	0.64225	1.21818	0.452387	0.69357	0.291895	0.462491
Asparagine	0.964035	0.832719	1.11606	0.623946	0.935588	1.0072	0.796602	1.27347	0.952203	0.975593	0.937688	0.960271
Citrulline	0.920779	0.788067	1.07584	0.298621	0.935588	0.74824	0.588925	0.950653	0.0175856	0.0841379	0.19011	0.330403
Glutamate	0.981259	0.804627	1.19667	0.851782	0.96033	0.965449	0.721612	1.29168	0.812859	0.900272	0.701165	0.855464
Glutamine	1.04141	0.898097	1.20759	0.591175	0.935588	0.831434	0.662442	1.04354	0.111299	0.257581	0.0588614	0.17109
Glycine	1.07914	0.920573	1.26502	0.347564	0.935588	0.910874	0.713092	1.16351	0.454806	0.69357	0.0958726	0.229408
Histidine	1.07602	0.92784	1.24787	0.332423	0.935588	0.784303	0.6039	1.0186	0.0684854	0.180404	0.0752221	0.199443
Isoleucine	1.04866	0.903635	1.21697	0.531526	0.935588	1.09508	0.873438	1.37297	0.431171	0.690171	0.794511	0.905879
Leucine	0.992011	0.86197	1.14167	0.910922	0.971014	1.04169	0.833249	1.30228	0.719909	0.869582	0.765291	0.880817
Lysine	0.965609	0.834006	1.11798	0.639684	0.935588	0.971881	0.762317	1.23906	0.817962	0.900272	0.944209	0.960271
Methionine	1.01195	0.867904	1.1799	0.879479	0.962711	1.0809	0.848418	1.37708	0.528965	0.747706	0.718374	0.859804
Ornithine	1.08285	0.897714	1.30615	0.405407	0.935588	0.912794	0.672844	1.23831	0.557633	0.759752	0.196983	0.330403
Phenylalanine	1.03241	0.885821	1.20325	0.683131	0.935588	1.02961	0.824511	1.28573	0.796825	0.900089	0.854696	0.933728
Proline	1.05891	0.915761	1.22443	0.439868	0.935588	1.31374	1.03258	1.67145	0.0263574	0.0923714	0.267169	0.434645
Serine	1.02784	0.883569	1.19566	0.721985	0.935588	1.02123	0.777721	1.34097	0.87987	0.933459	0.92352	0.960271
t4-OH-Pro	1.06907	0.932869	1.22517	0.336759	0.935588	1.11405	0.884132	1.40376	0.359791	0.585275	0.95236	0.960271
Threonine	1.07147	0.927761	1.23743	0.347487	0.935588	1.0547	0.840189	1.32397	0.646219	0.833324	0.681813	0.840198
Tryptophan	0.989221	0.85539	1.14399	0.883818	0.962711	0.851652	0.666961	1.08749	0.197919	0.351501	0.406044	0.589667
Tyrosine	0.952246	0.818849	1.10737	0.525132	0.935588	1.00418	0.816028	1.23571	0.968568	0.976605	0.592033	0.756146
Valine	0.986509	0.850148	1.14474	0.857976	0.96033	1.08566	0.857652	1.37429	0.494408	0.717934	0.366709	0.552314
Biogenic amines
ADMA	1.02801	0.889508	1.18806	0.708336	0.935588	1.09414	0.870212	1.3757	0.44125	0.690238	0.526057	0.690153
Creatinine	1.18369	1.01671	1.3781	0.0297401	0.935588	0.97388	0.776249	1.22183	0.819091	0.900272	0.191409	0.330403
Kynurenine	1.06484	0.909439	1.2468	0.435056	0.935588	1.02307	0.79272	1.32035	0.860906	0.929467	0.904666	0.951495
Sarcosine	1.00314	0.871521	1.15465	0.965107	0.9785	1.0165	0.825226	1.2521	0.87774	0.933459	0.868074	0.933728
SDMA	1.05097	0.894189	1.23524	0.546414	0.935588	0.879008	0.682448	1.13218	0.317976	0.52427	0.450667	0.610949
Taurine	0.936142	0.754431	1.16162	0.54896	0.935588	0.551422	0.356624	0.852622	0.0074286	0.056425	0.0381171	0.129117
Glycerophospholipids
lysoPC a C16:0	1.12254	0.942509	1.33695	0.19495	0.935588	0.659814	0.489821	0.888805	0.0062292	0.0540286	0.0007401	0.0261429
lysoPC a C16:1	0.980737	0.836106	1.15038	0.811147	0.96033	0.746086	0.583844	0.953411	0.0192164	0.0841379	0.0452936	0.149368
lysoPC a C17:0	1.04647	0.895052	1.22351	0.568927	0.935588	0.939273	0.717267	1.22999	0.648856	0.833324	0.449259	0.610949
lysoPC a C18:0	1.05631	0.898886	1.24129	0.505867	0.935588	0.642657	0.480965	0.858707	0.0027887	0.0379556	0.0033769	0.0460889
lysoPC a C18:1	1.0167	0.865592	1.1942	0.840073	0.96033	0.72854	0.550781	0.96367	0.026468	0.0923714	0.0188076	0.0882154
lysoPC a C18:2	0.982552	0.836812	1.15368	0.829866	0.96033	0.988623	0.768644	1.27156	0.929002	0.975593	0.746681	0.867594
lysoPC a C20:3	0.958403	0.814689	1.12747	0.608254	0.935588	0.771959	0.586696	1.01572	0.0645236	0.174867	0.138799	0.282227
lysoPC a C20:4	0.989242	0.838945	1.16647	0.897643	0.96909	0.91982	0.691066	1.22429	0.566732	0.759752	0.327798	0.499895
PC aa C28:1	1.10432	0.941375	1.29548	0.223123	0.935588	0.96768	0.758431	1.23466	0.791562	0.900089	0.489692	0.649385
PC aa C30:0	1.05313	0.901852	1.22979	0.512922	0.935588	1.03368	0.805717	1.32614	0.794408	0.900089	0.655901	0.816529
PC aa C32:0	1.05951	0.912429	1.2303	0.448393	0.935588	0.845663	0.663234	1.07827	0.176334	0.345542	0.0665643	0.184664
PC aa C32:1	1.04448	0.888734	1.22752	0.597353	0.935588	0.847427	0.659403	1.08906	0.195874	0.351501	0.0856239	0.222196
PC aa C32:2	1.03241	0.895174	1.19068	0.661202	0.935588	0.856346	0.669166	1.09588	0.217812	0.379594	0.311191	0.486749
PC aa C32:3	1.0386	0.879944	1.22585	0.654331	0.935588	0.72511	0.547626	0.960118	0.0248252	0.0923714	0.0660281	0.184664
PC aa C34:1	1.09112	0.931518	1.27806	0.279802	0.935588	0.744215	0.571534	0.969069	0.0282917	0.0959056	0.0051644	0.0569333
PC aa C34:2	1.03273	0.884621	1.20563	0.683475	0.935588	0.722366	0.558899	0.933642	0.0129735	0.0784286	0.0220376	0.0889419
PC aa C34:3	0.962387	0.809278	1.14446	0.664532	0.935588	0.728977	0.554146	0.958967	0.023856	0.0923714	0.0955085	0.229408
PC aa C34:4	1.02561	0.891784	1.17952	0.722975	0.935588	0.841557	0.653958	1.08297	0.180069	0.345542	0.190525	0.330403
PC aa C36:0	1.04784	0.89795	1.22274	0.552991	0.935588	0.773441	0.607269	0.985084	0.0373663	0.11407	0.0374486	0.129117
PC aa C36:1	1.08305	0.933553	1.25649	0.292463	0.935588	0.759568	0.604142	0.954979	0.018556	0.0841379	0.0075488	0.0571875
PC aa C36:2	0.98331	0.848926	1.13897	0.822389	0.96033	0.705227	0.555046	0.896044	0.0042585	0.0437167	0.0552708	0.164551
PC aa C36:3	0.952411	0.824369	1.10034	0.508024	0.935588	0.646052	0.507503	0.822425	0.0003891	0.00976	0.0225096	0.0889419
PC aa C36:4	1.0083	0.865955	1.17404	0.915255	0.971014	0.775081	0.588672	1.02052	0.0694849	0.180404	0.054869	0.164551
PC aa C36:5	1.14526	0.984413	1.33238	0.0790011	0.935588	0.846811	0.672772	1.06587	0.156624	0.341164	0.0161297	0.0818417
PC aa C36:6	1.12627	0.97568	1.3001	0.104426	0.935588	0.833119	0.668497	1.03828	0.104052	0.254004	0.0262167	0.0998875
PC aa C38:0	1.15142	0.977733	1.35596	0.09102	0.935588	0.741666	0.565911	0.972006	0.0303324	0.0999081	0.0106917	0.0621619
PC aa C38:3	0.978626	0.839428	1.14091	0.782546	0.96033	0.604203	0.458304	0.796549	0.0003528	0.00976	0.0182316	0.0882154
PC aa C38:4	0.965429	0.838453	1.11163	0.62483	0.935588	0.718868	0.553258	0.934051	0.0134878	0.0784286	0.10225	0.239777
PC aa C38:5	1.06322	0.918535	1.23069	0.41144	0.935588	0.658006	0.510276	0.848504	0.001254	0.019825	0.0012851	0.0261429
PC aa C38:6	1.13907	0.977879	1.32683	0.0944012	0.935588	0.772	0.609663	0.977563	0.0316853	0.101774	0.0056349	0.0569333
PC aa C40:2	1.11331	0.942154	1.31557	0.20755	0.935588	0.628234	0.478658	0.824549	0.0008067	0.0162667	0.0014417	0.0261429
PC aa C40:3	1.04753	0.885974	1.23855	0.586897	0.935588	0.536867	0.398604	0.723089	4.24e-05	0.0025864	0.0005194	0.0261429
PC aa C40:4	0.99797	0.867616	1.14791	0.977303	0.9785	0.704209	0.555592	0.89258	0.0037365	0.0410364	0.021825	0.0889419
PC aa C40:5	1.00217	0.856117	1.17313	0.978523	0.9785	0.631538	0.480599	0.82988	0.0009734	0.0174286	0.0070204	0.0569333
PC aa C40:6	1.08217	0.927434	1.26272	0.315831	0.935588	0.743088	0.582251	0.948355	0.0170301	0.0841379	0.0225666	0.0889419
PC aa C42:0	1.14121	0.980894	1.32773	0.0872287	0.935588	0.959438	0.75001	1.22735	0.741736	0.870071	0.153511	0.302048
PC aa C42:1	1.09818	0.941989	1.28027	0.231506	0.935588	0.910041	0.718039	1.15339	0.435583	0.690171	0.160086	0.305191
PC aa C42:2	1.08495	0.935867	1.25778	0.279651	0.935588	0.854285	0.681528	1.07083	0.171857	0.345542	0.119483	0.262082
PC aa C42:4	0.971981	0.842743	1.12104	0.696239	0.935588	0.569057	0.439659	0.736539	1.84e-05	0.0022448	0.0012704	0.0261429
PC aa C42:5	1.0395	0.874094	1.23621	0.661301	0.935588	0.577417	0.428574	0.777953	0.0003052	0.00976	0.0070371	0.0569333
PC aa C42:6	1.01262	0.873498	1.17391	0.867877	0.96258	0.674999	0.511815	0.890211	0.005376	0.0506769	0.0100942	0.0621619
PC ae C30:0	1.15211	0.966941	1.37275	0.113214	0.935588	1.23074	0.924992	1.63756	0.154197	0.341164	0.948377	0.960271
PC ae C30:2	1.10303	0.926194	1.31363	0.271362	0.935588	0.75989	0.571593	1.01022	0.0587587	0.163036	0.0891582	0.222588
PC ae C32:1	1.08209	0.933336	1.25455	0.295739	0.935588	0.853766	0.676903	1.07684	0.181914	0.345542	0.0524058	0.163918
PC ae C32:2	1.13955	0.97752	1.32843	0.0950379	0.935588	0.726988	0.571028	0.925544	0.009654	0.0657444	0.0014777	0.0261429
PC ae C34:0	1.03457	0.892978	1.19862	0.650837	0.935588	1.06759	0.83957	1.35753	0.593675	0.787298	0.820119	0.926409
PC ae C34:1	1.06638	0.919494	1.23674	0.395331	0.935588	0.918688	0.721161	1.17032	0.492318	0.717934	0.197654	0.330403
PC ae C34:2	1.04057	0.903477	1.19847	0.581113	0.935588	1.00921	0.79943	1.27405	0.938516	0.975593	0.856505	0.933728
PC ae C34:3	1.00263	0.86849	1.15749	0.971374	0.9785	0.791092	0.62661	0.998749	0.0487821	0.14521	0.0469728	0.150895
PC ae C36:0	1.12113	0.969163	1.29692	0.123928	0.935588	0.870395	0.704306	1.07565	0.198827	0.351501	0.0196908	0.0889419
PC ae C36:1	1.05387	0.908221	1.22287	0.489326	0.935588	0.916305	0.725207	1.15776	0.463895	0.698714	0.272296	0.437113
PC ae C36:2	1.01615	0.868617	1.18874	0.841357	0.96033	0.954641	0.750175	1.21484	0.705824	0.861076	0.742236	0.867594
PC ae C36:3	1.02938	0.888036	1.19323	0.700767	0.935588	0.853709	0.683993	1.06553	0.161921	0.345542	0.194552	0.330403
PC ae C36:4	1.00402	0.864165	1.1665	0.958234	0.9785	0.938155	0.733942	1.19919	0.61026	0.800609	0.594125	0.756146
PC ae C36:5	1.03425	0.886424	1.20674	0.668663	0.935588	0.745776	0.575572	0.966312	0.0264713	0.0923714	0.0150045	0.0795652
PC ae C38:0	1.10865	0.949638	1.29428	0.191633	0.935588	0.720724	0.567349	0.915562	0.0073063	0.056425	0.003357	0.0460889
PC ae C38:2	1.03699	0.884543	1.2157	0.65438	0.935588	0.724237	0.555968	0.943433	0.0167749	0.0841379	0.033986	0.122
PC ae C38:3	1.01406	0.876978	1.17258	0.850517	0.96033	0.845471	0.670961	1.06537	0.154701	0.341164	0.322905	0.498656
PC ae C38:4	0.970896	0.840967	1.1209	0.686989	0.935588	1.00602	0.797643	1.26882	0.959611	0.975593	0.871751	0.933728
PC ae C38:5	1.02619	0.884549	1.19051	0.732981	0.935588	0.84336	0.662947	1.07287	0.165378	0.345542	0.165347	0.310255
PC ae C38:6	1.11962	0.957317	1.30943	0.157351	0.935588	0.731163	0.561594	0.951933	0.0200252	0.0841379	0.0068292	0.0569333
PC ae C40:1	1.09149	0.935713	1.27319	0.26518	0.935588	0.677607	0.522213	0.879242	0.0034085	0.0410364	0.0005009	0.0261429
PC ae C40:2	1.02014	0.875087	1.18925	0.798833	0.96033	0.973363	0.762769	1.2421	0.828176	0.902146	0.625974	0.78734
PC ae C40:3	1.03309	0.884513	1.20662	0.681138	0.935588	0.839346	0.650223	1.08348	0.178797	0.345542	0.128802	0.275677
PC ae C40:4	1.01869	0.889251	1.16698	0.789389	0.96033	0.96232	0.770348	1.20213	0.735117	0.870071	0.594955	0.756146
PC ae C40:5	1.08308	0.937503	1.25126	0.278512	0.935588	0.877632	0.684354	1.1255	0.303735	0.507721	0.115415	0.262082
PC ae C40:6	1.08848	0.937315	1.26402	0.266416	0.935588	0.874005	0.681786	1.12042	0.287912	0.494701	0.138304	0.282227
PC ae C42:1	0.995946	0.859745	1.15372	0.956816	0.9785	0.847834	0.692995	1.03727	0.10864	0.257581	0.181367	0.330403
PC ae C42:2	1.02464	0.882078	1.19023	0.750177	0.943551	0.815243	0.647508	1.02643	0.0822073	0.204661	0.0733444	0.198724
PC ae C42:3	1.10179	0.941018	1.29002	0.22839	0.935588	0.766824	0.586962	1.0018	0.0515629	0.1464	0.0045148	0.0549
PC ae C42:4	1.05406	0.908752	1.2226	0.486636	0.935588	1.00805	0.805872	1.26094	0.944066	0.975593	0.400378	0.58854
PC ae C42:5	1.10761	0.960852	1.27678	0.158749	0.935588	0.964939	0.764922	1.21726	0.763306	0.886882	0.191562	0.330403
PC ae C44:4	1.05312	0.902656	1.22867	0.510531	0.935588	0.956176	0.735885	1.24241	0.737317	0.870071	0.159104	0.305191
PC ae C44:5	1.09915	0.956512	1.26306	0.182521	0.935588	1.07472	0.853399	1.35344	0.540203	0.748914	0.446227	0.610949
PC ae C44:6	1.08614	0.943176	1.25078	0.25116	0.935588	1.04461	0.835948	1.30535	0.701082	0.861076	0.421543	0.602907
Hexose
Hexose	0.818134	0.645351	1.03717	0.0972372	0.935588	1.32719	0.969682	1.81649	0.0771108	0.195963	0.0115122	0.0637727
Sphingolipids
SM (OH) C14:1	1.03674	0.881461	1.21936	0.662978	0.935588	1.07588	0.838204	1.38095	0.56581	0.759752	0.902357	0.951495
SM (OH) C16:1	0.997778	0.858228	1.16002	0.976918	0.9785	1.18365	0.922939	1.51802	0.184101	0.345542	0.425012	0.602907
SM (OH) C22:1	0.946361	0.808921	1.10715	0.491087	0.935588	0.951088	0.751258	1.20407	0.676872	0.860227	0.869789	0.933728
SM (OH) C22:2	1.03081	0.888796	1.19551	0.688264	0.935588	0.924296	0.721579	1.18396	0.533165	0.747706	0.434614	0.609439
SM (OH) C24:1	0.940812	0.798229	1.10886	0.466848	0.935588	0.917579	0.722416	1.16547	0.480817	0.715337	0.994972	0.995
SM C16:0	1.06757	0.915142	1.24539	0.405493	0.935588	0.925137	0.737837	1.15998	0.5002	0.717934	0.119036	0.262082
SM C16:1	1.10449	0.9533	1.27966	0.185764	0.935588	0.770126	0.615051	0.964299	0.0227948	0.0923714	0.008963	0.0621619
SM C18:0	1.01701	0.874163	1.18319	0.827133	0.96033	1.13888	0.888839	1.45928	0.30383	0.507721	0.725919	0.859804
SM C18:1	1.03352	0.894775	1.19379	0.653922	0.935588	0.956347	0.758783	1.20535	0.705394	0.861076	0.462321	0.619787
SM C20:2	0.964358	0.780829	1.19102	0.736151	0.935588	0.657965	0.469436	0.92221	0.0150952	0.0837364	0.226338	0.373089
SM C24:0	1.045	0.896092	1.21866	0.574643	0.935588	0.82491	0.650664	1.04582	0.111857	0.257581	0.120262	0.262082
SM C24:1	1.17214	0.999455	1.37466	0.0507891	0.935588	0.836651	0.640327	1.09317	0.191176	0.351501	0.0107386	0.0621619
1Adjusted for exact age at blood collection (continuous), smoking status (never, past, current and unknown), alcohol intake grams/day (<10, 10-<20, 20-<40, ≥40 and unknown), marital status (not married or cohabiting, married or cohabiting and unknown) educational attainment (primary or none, secondary, degree level and unknown) and body mass index kg/m² (fourths of the distribution; unknown)
2The tumour-node-metastasis (TNM) system was used to define localised (≤T2 and N0/x and M0, or stage coded as localised) and advanced (T3-4 and/or N1-3 and/or M1, or coded as advanced)
3p-values marked in red were conventionally statistically significant (p<0.05). p-values marked in bold were statistically significant after allowing for multiple testing using a false discovery rate controlling procedure at α = 0.05 (Benjamini-Hochberg) and correspond to padj<0.05 also marked in red

## Sheet: Table S9
Table S9. The association between metabolite concentrations and risk of aggressive prostate cancer in 654 matched case control sets1
	Non-aggressive (cases, n=549)					Aggressive2 (cases, n=115)					p-het3	padj-het
	1 SD increase			p-trend3	padj-trend	1 SD increase			p-trend3	padj-trend
	OR	95% CI				OR	95% CI
		LL	UL				LL	UL
Acylcarnitines
C0	0.893707	0.778935	1.02539	0.109057	0.997	0.880574	0.655393	1.18312	0.398661	0.802876	0.989581	0.9962
C2	0.849795	0.740034	0.975834	0.0210743	0.997	1.0418	0.766066	1.41677	0.794064	0.942685	0.293361	0.965228
C3	0.860763	0.722867	1.02496	0.0923431	0.997	1.75775	1.05036	2.94157	0.0317943	0.435446	0.001827	0.2196
C14:1	0.865265	0.746522	1.0029	0.0546602	0.997	1.01374	0.744519	1.3803	0.930967	0.983689	0.417487	0.965228
C16	0.942614	0.811253	1.09525	0.440229	0.997	1.028	0.779048	1.35651	0.845243	0.954763	0.577169	0.965228
C18:1	0.884004	0.750972	1.0406	0.138424	0.997	0.767202	0.522137	1.12729	0.177103	0.742551	0.51396	0.965228
C18:2	0.979408	0.8371	1.14591	0.795062	0.997	0.719033	0.490981	1.05301	0.0901525	0.5795	0.116333	0.965228
Amino acids
Alanine	0.971224	0.845721	1.11535	0.679177	0.997	0.91542	0.649984	1.28925	0.612989	0.941105	0.905102	0.983532
Arginine	1.00219	0.806355	1.24558	0.984296	0.997	0.886443	0.575482	1.36543	0.584471	0.941105	0.586645	0.965228
Asparagine	0.974928	0.854531	1.11229	0.705756	0.997	0.978661	0.691392	1.38529	0.903163	0.983689	0.709045	0.965228
Citrulline	0.887698	0.770429	1.02282	0.0993771	0.997	0.874063	0.646104	1.18245	0.382659	0.802876	0.39498	0.965228
Glutamate	0.985496	0.826522	1.17505	0.87069	0.997	0.95784	0.638975	1.43583	0.834799	0.954108	0.574535	0.965228
Glutamine	0.984022	0.860809	1.12487	0.813448	0.997	0.842861	0.618656	1.14832	0.278606	0.802876	0.305203	0.965228
Glycine	1.03148	0.893612	1.19061	0.672038	0.997	0.985708	0.709826	1.36882	0.931525	0.983689	0.260731	0.965228
Histidine	1.00522	0.878383	1.15037	0.939703	0.997	0.823452	0.561393	1.20784	0.320304	0.802876	0.509125	0.965228
Isoleucine	1.04336	0.912081	1.19353	0.536143	0.997	1.11658	0.814651	1.5304	0.493014	0.847127	0.58184	0.965228
Leucine	0.989828	0.871023	1.12484	0.875467	0.997	1.02605	0.750355	1.40304	0.872038	0.976	0.588716	0.965228
Lysine	0.952997	0.833702	1.08936	0.480464	0.997	0.987347	0.695934	1.40078	0.943113	0.983689	0.777362	0.977761
Methionine	0.998931	0.869333	1.14785	0.98796	0.997	1.15188	0.815681	1.62665	0.421987	0.804438	0.509835	0.965228
Ornithine	1.06308	0.898496	1.2578	0.475998	0.997	0.827523	0.525095	1.30413	0.414632	0.802876	0.136053	0.965228
Phenylalanine	1.01777	0.890771	1.16288	0.795583	0.997	1.08277	0.758231	1.54621	0.661792	0.941105	0.722451	0.965228
Proline	1.07778	0.94469	1.22963	0.26533	0.997	1.4152	1.00759	1.9877	0.0451157	0.435446	0.665023	0.965228
Serine	1.03894	0.903806	1.19428	0.591028	0.997	1.0103	0.680474	1.49998	0.959485	0.983689	0.554743	0.965228
t4-OH-Pro	1.05334	0.930846	1.19196	0.410011	0.997	1.35904	0.958934	1.92609	0.084658	0.5795	0.416892	0.965228
Threonine	1.06751	0.940873	1.21118	0.310603	0.997	1.00006	0.667257	1.49885	0.999768	0.9998	0.618106	0.965228
Tryptophan	0.955701	0.836372	1.09206	0.505509	0.997	0.850179	0.611989	1.18108	0.333189	0.802876	0.810691	0.977877
Tyrosine	0.935576	0.81914	1.06856	0.326083	0.997	1.06182	0.789924	1.42729	0.691049	0.941105	0.362534	0.965228
Valine	0.970198	0.846418	1.11208	0.663958	0.997	1.14995	0.828274	1.59657	0.403961	0.802876	0.130242	0.965228
Biogenic amines
ADMA	1.05544	0.92836	1.19991	0.409761	0.997	1.05866	0.72673	1.54219	0.766492	0.942685	0.996185	0.9962
Creatinine	1.1122	0.973553	1.27059	0.117488	0.997	1.1187	0.820025	1.52616	0.479052	0.8418	0.739341	0.965228
Kynurenine	1.03762	0.898147	1.19876	0.616067	0.997	1.05407	0.752791	1.47593	0.75914	0.942685	0.925691	0.983532
Sarcosine	0.990128	0.872447	1.12368	0.87786	0.997	1.05943	0.790895	1.41913	0.698717	0.941105	0.846326	0.98332
SDMA	1.04254	0.899515	1.20831	0.58002	0.997	0.930124	0.670776	1.28975	0.664051	0.941105	0.448242	0.965228
Taurine	0.864986	0.707426	1.05764	0.157435	0.997	0.704784	0.404281	1.22865	0.217279	0.742551	0.64444	0.965228
Glycerophospholipids
lysoPC a C16:0	1.03863	0.889211	1.21316	0.632458	0.997	0.519427	0.312684	0.862865	0.0114206	0.435446	0.0042673	0.2623
lysoPC a C16:1	0.931918	0.810981	1.07089	0.320118	0.997	0.605569	0.402361	0.911407	0.0161858	0.435446	0.0951146	0.965228
lysoPC a C17:0	1.02378	0.887116	1.1815	0.747828	0.997	1.0127	0.686594	1.49368	0.949269	0.983689	0.544017	0.965228
lysoPC a C18:0	0.984814	0.849256	1.14201	0.83951	0.997	0.640067	0.420142	0.975114	0.0377748	0.435446	0.03412	0.965228
lysoPC a C18:1	0.960941	0.830413	1.11199	0.592727	0.997	0.742377	0.502025	1.0978	0.135574	0.71927	0.10206	0.965228
lysoPC a C18:2	0.968951	0.836391	1.12252	0.67434	0.997	1.06811	0.762973	1.49527	0.701082	0.941105	0.771563	0.977761
lysoPC a C20:3	0.91211	0.787367	1.05662	0.220186	0.997	0.804006	0.543717	1.1889	0.274388	0.802876	0.49451	0.965228
lysoPC a C20:4	0.973235	0.838254	1.12995	0.72173	0.997	0.935464	0.601464	1.45494	0.767198	0.942685	0.354338	0.965228
PC aa C28:1	1.03625	0.898418	1.19524	0.624826	0.997	1.21338	0.863044	1.70593	0.265861	0.802876	0.473406	0.965228
PC aa C30:0	1.00027	0.86933	1.15093	0.996997	0.997	1.29207	0.900645	1.8536	0.16403	0.742551	0.201852	0.965228
PC aa C32:0	0.980603	0.856944	1.12211	0.775789	0.997	1.06584	0.754651	1.50535	0.717381	0.941105	0.730638	0.965228
PC aa C32:1	0.989896	0.858761	1.14105	0.888609	0.997	0.803309	0.537108	1.20144	0.286249	0.802876	0.613403	0.965228
PC aa C32:2	0.972471	0.855499	1.10544	0.66943	0.997	0.895322	0.608813	1.31666	0.574169	0.941105	0.833613	0.977877
PC aa C32:3	0.946319	0.813772	1.10045	0.473588	0.997	0.772693	0.528171	1.13042	0.184031	0.742551	0.598032	0.965228
PC aa C34:1	1.01339	0.880232	1.1667	0.853142	0.997	0.744993	0.498532	1.1133	0.150915	0.742551	0.241366	0.965228
PC aa C34:2	0.953225	0.828441	1.0968	0.50337	0.997	0.838199	0.590862	1.18907	0.322517	0.802876	0.58733	0.965228
PC aa C34:3	0.894018	0.766174	1.04319	0.154769	0.997	0.745613	0.489953	1.13468	0.170626	0.742551	0.690404	0.965228
PC aa C34:4	0.960367	0.84558	1.09074	0.533511	0.997	0.913955	0.621383	1.34428	0.647636	0.941105	0.904682	0.983532
PC aa C36:0	0.961144	0.835666	1.10546	0.578733	0.997	0.866499	0.629996	1.19179	0.378258	0.802876	0.658407	0.965228
PC aa C36:1	0.982153	0.860285	1.12129	0.789925	0.997	0.871173	0.641591	1.18291	0.376873	0.802876	0.62111	0.965228
PC aa C36:2	0.906957	0.79289	1.03743	0.15442	0.997	0.82039	0.602962	1.11622	0.207627	0.742551	0.809108	0.977877
PC aa C36:3	0.874495	0.767084	0.996946	0.0448866	0.997	0.718315	0.519164	0.993861	0.0458101	0.435446	0.591725	0.965228
PC aa C36:4	0.9522	0.827929	1.09512	0.492426	0.997	0.867163	0.582308	1.29137	0.483002	0.8418	0.61032	0.965228
PC aa C36:5	1.03231	0.902208	1.18117	0.643603	0.997	1.04329	0.751142	1.44905	0.800423	0.942685	0.924031	0.983532
PC aa C36:6	1.02103	0.898292	1.16054	0.750109	0.997	0.939095	0.688272	1.28132	0.691839	0.941105	0.83122	0.977877
PC aa C38:0	1.02752	0.887422	1.18974	0.716595	0.997	0.910571	0.633234	1.30937	0.613205	0.941105	0.615618	0.965228
PC aa C38:3	0.879217	0.763496	1.01248	0.0738174	0.997	0.710521	0.495001	1.01988	0.0638491	0.518907	0.825727	0.977877
PC aa C38:4	0.913392	0.801369	1.04107	0.174784	0.997	0.802251	0.562925	1.14332	0.22286	0.742551	0.73232	0.965228
PC aa C38:5	0.967673	0.847142	1.10535	0.62827	0.997	0.742576	0.523576	1.05318	0.0950477	0.5795	0.242982	0.965228
PC aa C38:6	1.0354	0.9048	1.18485	0.613074	0.997	0.841934	0.597167	1.18703	0.326246	0.802876	0.357952	0.965228
PC aa C40:2	0.947024	0.81605	1.09902	0.473546	0.997	0.809955	0.580429	1.13024	0.215049	0.742551	0.643731	0.965228
PC aa C40:3	0.889763	0.763035	1.03754	0.13625	0.997	0.725001	0.517787	1.01514	0.0611419	0.518907	0.540648	0.965228
PC aa C40:4	0.927353	0.816281	1.05354	0.246577	0.997	0.758604	0.550625	1.04514	0.0910467	0.5795	0.456415	0.965228
PC aa C40:5	0.923688	0.79946	1.06722	0.281406	0.997	0.677488	0.471301	0.973878	0.0354728	0.435446	0.253162	0.965228
PC aa C40:6	0.987146	0.860027	1.13305	0.854055	0.997	0.799001	0.561946	1.13606	0.211447	0.742551	0.575213	0.965228
PC aa C42:0	1.06545	0.929585	1.22118	0.362356	0.997	1.17873	0.832386	1.66919	0.354234	0.802876	0.886677	0.983532
PC aa C42:1	1.04861	0.913622	1.20355	0.499606	0.997	0.976038	0.698452	1.36394	0.887035	0.983584	0.404299	0.965228
PC aa C42:2	0.982561	0.863385	1.11819	0.789724	0.997	1.05811	0.745065	1.50267	0.752311	0.942685	0.624131	0.965228
PC aa C42:4	0.871421	0.764875	0.992808	0.0385982	0.997	0.662309	0.484247	0.905846	0.0099115	0.435446	0.215976	0.965228
PC aa C42:5	0.922023	0.789166	1.07725	0.306469	0.997	0.6528	0.439145	0.970403	0.0349881	0.435446	0.363405	0.965228
PC aa C42:6	0.905039	0.791	1.03552	0.146496	0.997	0.844735	0.612089	1.16581	0.304617	0.802876	0.924578	0.983532
PC ae C30:0	1.08585	0.927805	1.27082	0.304764	0.997	1.70831	1.12612	2.59148	0.0117825	0.435446	0.0529574	0.965228
PC ae C30:2	1.00665	0.860223	1.17801	0.934105	0.997	0.86724	0.58369	1.28854	0.480757	0.8418	0.575299	0.965228
PC ae C32:1	1.01276	0.886032	1.15761	0.852535	0.997	0.942808	0.694371	1.28013	0.705881	0.941105	0.667201	0.965228
PC ae C32:2	1.00795	0.878751	1.15614	0.909959	0.997	0.858661	0.6248	1.18006	0.347549	0.802876	0.36974	0.965228
PC ae C34:0	0.997222	0.872287	1.14005	0.967505	0.997	1.32626	0.946923	1.85755	0.100449	0.583276	0.273992	0.965228
PC ae C34:1	1.00814	0.880793	1.15389	0.906371	0.997	1.07694	0.782352	1.48245	0.6494	0.941105	0.743667	0.965228
PC ae C34:2	0.995785	0.874158	1.13433	0.949324	0.997	1.23309	0.904962	1.6802	0.184395	0.742551	0.270123	0.965228
PC ae C34:3	0.946567	0.830831	1.07842	0.409216	0.997	0.876716	0.642238	1.1968	0.407335	0.802876	0.449826	0.965228
PC ae C36:0	1.01611	0.891865	1.15766	0.810225	0.997	1.04782	0.793267	1.38406	0.742184	0.942685	0.940012	0.988621
PC ae C36:1	0.997733	0.872204	1.14133	0.973612	0.997	1.09299	0.797526	1.49791	0.580292	0.941105	0.720557	0.965228
PC ae C36:2	0.969518	0.839229	1.12003	0.674178	0.997	1.1539	0.845287	1.5752	0.36733	0.802876	0.521331	0.965228
PC ae C36:3	0.960106	0.840357	1.09692	0.549195	0.997	0.991688	0.747847	1.31503	0.953775	0.983689	0.828538	0.977877
PC ae C36:4	0.965144	0.840455	1.10833	0.615204	0.997	1.06998	0.781436	1.46508	0.673121	0.941105	0.571621	0.965228
PC ae C36:5	0.953481	0.827295	1.09892	0.510741	0.997	0.863234	0.620411	1.2011	0.382835	0.802876	0.502325	0.965228
PC ae C38:0	0.973967	0.849049	1.11726	0.706431	0.997	0.874012	0.625946	1.22039	0.429171	0.805575	0.626317	0.965228
PC ae C38:2	0.935346	0.807992	1.08277	0.37077	0.997	0.963727	0.700414	1.32603	0.820495	0.953343	0.927091	0.983532
PC ae C38:3	0.953654	0.834861	1.08935	0.484472	0.997	0.990874	0.736863	1.33245	0.951622	0.983689	0.7561	0.970992
PC ae C38:4	0.953722	0.836121	1.08786	0.480373	0.997	1.15696	0.842087	1.58956	0.36837	0.802876	0.418958	0.965228
PC ae C38:5	0.964434	0.842259	1.10433	0.600281	0.997	0.978759	0.711812	1.34582	0.89488	0.983584	0.959827	0.988815
PC ae C38:6	0.996746	0.864057	1.14981	0.964337	0.997	0.926469	0.662589	1.29544	0.655205	0.941105	0.786957	0.977877
PC ae C40:1	0.958317	0.834526	1.10047	0.546288	0.997	0.872049	0.617014	1.2325	0.437957	0.809636	0.295653	0.965228
PC ae C40:2	0.972122	0.843959	1.11975	0.695077	0.997	1.2251	0.892297	1.68203	0.209354	0.742551	0.392455	0.965228
PC ae C40:3	0.951819	0.825141	1.09795	0.497992	0.997	1.04225	0.752257	1.44402	0.803569	0.942685	0.890936	0.983532
PC ae C40:4	0.993436	0.877331	1.12491	0.91729	0.997	1.08511	0.8012	1.46962	0.597648	0.941105	0.911365	0.983532
PC ae C40:5	1.02864	0.900882	1.17451	0.67647	0.997	0.995165	0.710147	1.39458	0.977541	0.986486	0.624149	0.965228
PC ae C40:6	1.0103	0.882424	1.15671	0.88199	0.997	1.08504	0.754478	1.56042	0.659761	0.941105	0.921905	0.983532
PC ae C42:1	0.918341	0.805152	1.04744	0.204331	0.997	0.996318	0.762968	1.30104	0.978384	0.986486	0.648691	0.965228
PC ae C42:2	0.934939	0.815501	1.07187	0.334693	0.997	1.03881	0.777922	1.38718	0.796393	0.942685	0.705539	0.965228
PC ae C42:3	0.979451	0.84856	1.13053	0.776651	0.997	1.0462	0.737364	1.4844	0.800228	0.942685	0.673346	0.965228
PC ae C42:4	1.00237	0.878118	1.14421	0.97202	0.997	1.24364	0.905373	1.70829	0.178234	0.742551	0.651859	0.965228
PC ae C42:5	1.06843	0.940434	1.21384	0.309321	0.997	1.03577	0.74139	1.44705	0.836766	0.954108	0.434545	0.965228
PC ae C44:4	1.00308	0.873505	1.15187	0.965283	0.997	1.22601	0.82684	1.81788	0.310646	0.802876	0.995201	0.9962
PC ae C44:5	1.08253	0.955043	1.22704	0.21481	0.997	1.15694	0.829567	1.6135	0.390355	0.802876	0.63885	0.965228
PC ae C44:6	1.04964	0.925509	1.19041	0.45059	0.997	1.23179	0.879485	1.72523	0.22519	0.742551	0.94887	0.988815
Hexose
Hexose	0.867498	0.709432	1.06078	0.166049	0.997	1.61829	1.00761	2.59907	0.0464449	0.435446	0.020897	0.849933
Sphingolipids
SM (OH) C14:1	1.01048	0.872098	1.17082	0.889665	0.997	1.32455	0.938218	1.86996	0.110153	0.611109	0.464811	0.965228
SM (OH) C16:1	0.997997	0.869057	1.14607	0.97734	0.997	1.44034	1.01037	2.05328	0.0436979	0.435446	0.265646	0.965228
SM (OH) C22:1	0.893452	0.773102	1.03254	0.126957	0.997	1.20426	0.883924	1.64069	0.238803	0.766674	0.110346	0.965228
SM (OH) C22:2	0.972829	0.848478	1.11541	0.693014	0.997	1.12941	0.817878	1.5596	0.459885	0.83743	0.606154	0.965228
SM (OH) C24:1	0.902898	0.778599	1.04704	0.176481	0.997	1.07312	0.782802	1.4711	0.661048	0.941105	0.310503	0.965228
SM C16:0	1.00078	0.870135	1.15104	0.991274	0.997	1.13148	0.843581	1.51764	0.409629	0.802876	0.964491	0.988815
SM C16:1	1.00227	0.878719	1.14319	0.973062	0.997	0.864133	0.6461	1.15574	0.324961	0.802876	0.387158	0.965228
SM C18:0	1.00391	0.873024	1.15443	0.956296	0.997	1.33205	0.954905	1.85814	0.0913615	0.5795	0.215261	0.965228
SM C18:1	0.992679	0.869973	1.13269	0.913082	0.997	1.0551	0.774768	1.43687	0.73355	0.942685	0.73329	0.965228
SM C20:2	0.895322	0.737587	1.08679	0.26346	0.997	0.620475	0.394593	0.975661	0.0387661	0.435446	0.541996	0.965228
SM C24:0	0.940817	0.816924	1.0835	0.39711	0.997	1.08788	0.803724	1.47251	0.585512	0.941105	0.325955	0.965228
SM C24:1	1.07182	0.927883	1.23809	0.345846	0.997	1.07248	0.738583	1.55732	0.713113	0.941105	0.681066	0.965228
1Adjusted for exact age at blood collection (continuous), smoking status (never, past, current and unknown), alcohol intake grams/day (<10, 10-<20, 20-<40, ≥40 and unknown), marital status (not married or cohabiting, married or cohabiting and unknown) educational attainment (primary or none, secondary, degree level and unknown) and body mass index kg/m² (fourths of the distribution; unknown)
2The tumour-node-metastasis (TNM) system was used. Aggressive: T4 and/or N1-3 and/or M1
2p-values marked in red were conventionally statistically significant (p<0.05). No tests were statistically significant after allowing for multiple testing using a false discovery rate controlling procedure at α = 0.05 (Benjamini-Hochberg)

## Sheet: Table S10
Table S10. The association between metabolite concentrations and risk of death from prostate cancer in 127 matched case control sets1,2
Metabolites	1 SD increase			p-trend3	padj-trend
	OR	95% CI
		LL	UL
Acylcarnitines
C0	1.16189	0.882303	1.53008	0.285349	0.957816
C2	1.13264	0.811488	1.5809	0.464091	0.957816
C3	1.68328	1.13697	2.49211	0.0092912	0.728568
C14:1	1.00605	0.747564	1.35392	0.968227	0.983219
C16	1.29001	0.919074	1.81066	0.140989	0.957816
C18:1	1.18661	0.835697	1.68487	0.338804	0.957816
C18:2	1.08804	0.743344	1.59258	0.664214	0.957816
Amino acids
Alanine	1.1925	0.892159	1.59396	0.234366	0.957816
Arginine	1.22172	0.813741	1.83423	0.334114	0.957816
Asparagine	1.30345	0.939299	1.80878	0.112886	0.957816
Citrulline	0.818167	0.59542	1.12424	0.215824	0.957816
Glutamate	0.780665	0.504172	1.20879	0.26702	0.957816
Glutamine	1.16948	0.874847	1.56334	0.29045	0.957816
Glycine	1.05081	0.762568	1.448	0.761917	0.957816
Histidine	1.08485	0.790904	1.48805	0.613485	0.957816
Isoleucine	1.21365	0.932041	1.58033	0.150582	0.957816
Leucine	1.08391	0.843128	1.39345	0.52958	0.957816
Lysine	1.08411	0.824395	1.42563	0.563301	0.957816
Methionine	1.41564	1.02501	1.95513	0.0348635	0.728568
Ornithine	1.13772	0.780996	1.65737	0.501469	0.957816
Phenylalanine	1.03602	0.772654	1.38917	0.813057	0.957816
Proline	1.23989	0.940479	1.63461	0.127311	0.957816
Serine	1.33759	0.984371	1.81755	0.0629882	0.85384
t4-OH-Pro	1.42884	1.06716	1.91312	0.0165554	0.728568
Threonine	1.16915	0.869017	1.57294	0.301861	0.957816
Tryptophan	1.06706	0.80982	1.406	0.644683	0.957816
Tyrosine	1.12721	0.843538	1.50627	0.418185	0.957816
Valine	1.19748	0.906418	1.582	0.204649	0.957816
Biogenic amines
ADMA	1.48661	1.03854	2.128	0.0302661	0.728568
Creatinine	1.06283	0.802501	1.40762	0.670765	0.957816
Kynurenine	1.18644	0.868135	1.62145	0.283414	0.957816
Sarcosine	0.886465	0.659213	1.19206	0.425184	0.957816
SDMA	1.04196	0.740227	1.4667	0.813711	0.957816
Taurine	0.823806	0.506967	1.33866	0.433938	0.957816
Glycerophospholipids
lysoPC a C16:0	0.749941	0.500801	1.12302	0.162478	0.957816
lysoPC a C16:1	0.817932	0.577802	1.15786	0.257053	0.957816
lysoPC a C17:0	0.953478	0.680238	1.33648	0.782156	0.957816
lysoPC a C18:0	0.840042	0.606315	1.16387	0.294744	0.957816
lysoPC a C18:1	0.78254	0.549967	1.11347	0.172983	0.957816
lysoPC a C18:2	1.07887	0.780957	1.49042	0.645216	0.957816
lysoPC a C20:3	0.8432	0.583141	1.21924	0.364702	0.957816
lysoPC a C20:4	0.71183	0.47994	1.05576	0.0909981	0.957816
PC aa C28:1	1.37431	0.995055	1.89812	0.0536225	0.817743
PC aa C30:0	1.01042	0.740081	1.37952	0.947949	0.983219
PC aa C32:0	1.07584	0.789171	1.46663	0.643828	0.957816
PC aa C32:1	0.961674	0.678791	1.36245	0.825971	0.957816
PC aa C32:2	0.945261	0.67947	1.31502	0.738231	0.957816
PC aa C32:3	1.04178	0.754394	1.43865	0.803705	0.957816
PC aa C34:1	0.949196	0.68872	1.30819	0.750051	0.957816
PC aa C34:2	1.24379	0.903994	1.71132	0.18024	0.957816
PC aa C34:3	1.01579	0.698547	1.47712	0.934627	0.983219
PC aa C34:4	0.900056	0.651955	1.24257	0.522185	0.957816
PC aa C36:0	1.06928	0.788277	1.45044	0.666764	0.957816
PC aa C36:1	0.940346	0.708972	1.24723	0.6695	0.957816
PC aa C36:2	1.13827	0.861919	1.50323	0.361379	0.957816
PC aa C36:3	1.02687	0.75881	1.38962	0.863605	0.957816
PC aa C36:4	0.899113	0.637894	1.2673	0.543677	0.957816
PC aa C36:5	0.955671	0.705825	1.29396	0.769334	0.957816
PC aa C36:6	0.959221	0.720376	1.27726	0.775668	0.957816
PC aa C38:0	1.04141	0.743966	1.45778	0.813074	0.957816
PC aa C38:3	1.0052	0.71402	1.41513	0.976287	0.983219
PC aa C38:4	0.870846	0.62267	1.21794	0.419091	0.957816
PC aa C38:5	0.855841	0.62688	1.16843	0.327075	0.957816
PC aa C38:6	1.08446	0.795954	1.47754	0.607393	0.957816
PC aa C40:2	0.800362	0.562689	1.13843	0.21543	0.957816
PC aa C40:3	0.797967	0.567769	1.1215	0.19372	0.957816
PC aa C40:4	0.851388	0.605096	1.19793	0.355784	0.957816
PC aa C40:5	0.832442	0.586132	1.18226	0.305561	0.957816
PC aa C40:6	1.06157	0.778659	1.44727	0.705547	0.957816
PC aa C42:0	1.12039	0.797719	1.57358	0.511869	0.957816
PC aa C42:1	1.09695	0.793368	1.51671	0.575631	0.957816
PC aa C42:2	1.03196	0.739506	1.44007	0.853196	0.957816
PC aa C42:4	0.734152	0.543009	0.992579	0.0446043	0.777388
PC aa C42:5	0.996208	0.699226	1.41933	0.983219	0.983219
PC aa C42:6	0.9449	0.67136	1.32989	0.745167	0.957816
PC ae C30:0	1.16896	0.814173	1.67834	0.397584	0.957816
PC ae C30:2	1.4082	0.966668	2.05139	0.0745288	0.909251
PC ae C32:1	0.915548	0.669979	1.25113	0.579727	0.957816
PC ae C32:2	0.99386	0.749953	1.31709	0.965804	0.983219
PC ae C34:0	1.13497	0.859909	1.49802	0.371264	0.957816
PC ae C34:1	1.02991	0.781454	1.35737	0.834241	0.957816
PC ae C34:2	1.07671	0.815692	1.42126	0.601813	0.957816
PC ae C34:3	0.90099	0.670179	1.21129	0.489893	0.957816
PC ae C36:0	1.02875	0.78833	1.34248	0.834693	0.957816
PC ae C36:1	1.09102	0.831932	1.43079	0.528864	0.957816
PC ae C36:2	1.24296	0.921453	1.67666	0.154367	0.957816
PC ae C36:3	1.01282	0.763959	1.34275	0.929445	0.983219
PC ae C36:4	0.990428	0.732924	1.3384	0.950077	0.983219
PC ae C36:5	0.862218	0.624428	1.19056	0.367865	0.957816
PC ae C38:0	0.995498	0.741684	1.33617	0.976026	0.983219
PC ae C38:2	0.948707	0.703713	1.27899	0.729738	0.957816
PC ae C38:3	1.15741	0.867139	1.54484	0.321055	0.957816
PC ae C38:4	1.03098	0.781344	1.36038	0.829227	0.957816
PC ae C38:5	0.908621	0.667491	1.23686	0.542523	0.957816
PC ae C38:6	0.924692	0.6829	1.25209	0.612669	0.957816
PC ae C40:1	0.954544	0.70695	1.28885	0.761386	0.957816
PC ae C40:2	1.02242	0.761351	1.37301	0.882812	0.970298
PC ae C40:3	1.12572	0.82019	1.54505	0.463558	0.957816
PC ae C40:4	1.05663	0.804556	1.38769	0.691995	0.957816
PC ae C40:5	0.920041	0.678605	1.24738	0.591527	0.957816
PC ae C40:6	1.1301	0.824057	1.54981	0.447832	0.957816
PC ae C42:1	0.939522	0.700864	1.25945	0.676512	0.957816
PC ae C42:2	0.973744	0.726911	1.30439	0.858424	0.957816
PC ae C42:3	0.940276	0.673137	1.31343	0.718002	0.957816
PC ae C42:4	1.09404	0.808397	1.4806	0.560457	0.957816
PC ae C42:5	0.966036	0.71749	1.30068	0.819883	0.957816
PC ae C44:4	1.0428	0.719347	1.51168	0.824939	0.957816
PC ae C44:5	1.01735	0.763354	1.35587	0.906549	0.983219
PC ae C44:6	1.09969	0.810987	1.49117	0.540796	0.957816
Hexose
Hexose	1.57192	1.0712	2.30669	0.0208065	0.728568
Sphingolipids
SM (OH) C14:1	1.40839	1.02292	1.93913	0.0358312	0.728568
SM (OH) C16:1	1.28652	0.943424	1.7544	0.111392	0.957816
SM (OH) C22:1	1.04862	0.790434	1.39115	0.741991	0.957816
SM (OH) C22:2	1.10199	0.819534	1.48179	0.520385	0.957816
SM (OH) C24:1	1.09009	0.82416	1.44182	0.545472	0.957816
SM C16:0	1.02825	0.769426	1.37415	0.850624	0.957816
SM C16:1	1.07724	0.792382	1.46451	0.634903	0.957816
SM C18:0	1.23369	0.912952	1.66711	0.171591	0.957816
SM C18:1	1.20815	0.885348	1.64865	0.233184	0.957816
SM C20:2	0.922391	0.631626	1.34701	0.675846	0.957816
SM C24:0	1.04969	0.781175	1.41051	0.747664	0.957816
SM C24:1	0.991622	0.721776	1.36235	0.958596	0.983219
1Adjusted for exact age at blood collection (continuous), smoking status (never, past, current and unknown), alcohol intake grams/day (<10, 10-<20, 20-<40, ≥40 and unknown), marital status (not married or cohabiting, married or cohabiting and unknown) educational attainment (primary or none, secondary, degree level and unknown) and body mass index kg/m² (fourths of the distribution; unknown)
2Prostate cancer listed as the underlying cause of death on the death certificate during follow-up. 144 died of prostate cancer but 17 were excluded from further analysis as their matched control had died before them (n=13) or vital status was not known for their control (n=4)
3p-values marked in red were conventionally statistically significant (p<0.05). No tests were statistically significant after allowing for multiple testing using a false discovery rate controlling procedure at α = 0.05 (Benjamini-Hochberg)

[truncated: 1 more sheets: Table S11]
